# Supplementary material for: Antiviral Effects of Adipose Tissue-Derived Mesenchymal Stem Cells Secretome against Feline Calicivirus and Feline Herpesvirus Type 1
Source: Viruses. 2022 Jul 30;14(8):1687. doi: 10.3390/v14081687 (PMC9415135; doi:10.3390/v14081687)
Supplement: Supplementary file 1 [file viruses-14-01687-s001.zip]

Archive with 1 entries (1 files):
- viruses-1835676-supplementary.xlsx
