# Supplementary material for: Antiviral Effects of Adipose Tissue-Derived Mesenchymal Stem Cells Secretome against Feline Calicivirus and Feline Herpesvirus Type 1
Source: Viruses. 2022 Jul 30;14(8):1687. doi: 10.3390/v14081687 (PMC9415135; doi:10.3390/v14081687)
Supplement: Supplementary file 1 [file viruses-14-01687-s001.zip › viruses-1835676-supplementary.xlsx]

## Sheet: Table S1
gene ID	gene symbol	fold change	padj	gene function
ENSFCAG00000032028	FABP4	6.77051	2.63508e-95	fatty acid binding protein 4 [Source:VGNC Symbol;Acc:VGNC:81654]
ENSFCAG00000026148	GPNMB	4.01003	1.23335e-70	glycoprotein nmb [Source:VGNC Symbol;Acc:VGNC:67413]
ENSFCAG00000028228	FAM20C	3.30432	9.24634e-63	FAM20C golgi associated secretory pathway kinase [Source:VGNC Symbol;Acc:VGNC:62099]
ENSFCAG00000010232	SERPINA1	4.10927	1.92948e-59	serpin family A member 1 [Source:HGNC Symbol;Acc:HGNC:8941]
ENSFCAG00000043580	DKK1	7.84863	4.74883e-56	dickkopf WNT signaling pathway inhibitor 1 [Source:HGNC Symbol;Acc:HGNC:2891]
ENSFCAG00000003509	PECAM1	5.86262	1.35626e-44	platelet and endothelial cell adhesion molecule 1 [Source:VGNC Symbol;Acc:VGNC:68781]
ENSFCAG00000025692	PMEPA1	3.43564	1.81167e-43	prostate transmembrane protein, androgen induced 1 [Source:VGNC Symbol;Acc:VGNC:64255]
ENSFCAG00000042626	GDF6	2.79228	3.04545e-42	growth differentiation factor 6 [Source:HGNC Symbol;Acc:HGNC:4221]
ENSFCAG00000006032	FABP5	3.40799	4.11537e-39	fatty acid binding protein 5 [Source:VGNC Symbol;Acc:VGNC:81655]
ENSFCAG00000001843	KLHL30	4.01312	2.53629e-37	kelch like family member 30 [Source:VGNC Symbol;Acc:VGNC:63152]
ENSFCAG00000026484	UPK1B	2.27769	5.59427e-35	uroplakin 1B [Source:VGNC Symbol;Acc:VGNC:66843]
ENSFCAG00000009105	PLA2G7	3.48766	8.94573e-34	phospholipase A2 group VII [Source:VGNC Symbol;Acc:VGNC:68885]
ENSFCAG00000034079	PRIMA1	9.44232	4.26945e-33	proline rich membrane anchor 1 [Source:HGNC Symbol;Acc:HGNC:18319]
ENSFCAG00000012452	P2RX4	2.48484	4.75364e-31	purinergic receptor P2X 4 [Source:VGNC Symbol;Acc:VGNC:68671]
ENSFCAG00000008788	TRPV2	2.12752	1.38736e-30	transient receptor potential cation channel subfamily V member 2 [Source:VGNC Symbol;Acc:VGNC:66596]
ENSFCAG00000040191	HMOX1	2.64235	5.08909e-30	heme oxygenase 1 [Source:HGNC Symbol;Acc:HGNC:5013]
ENSFCAG00000041480	SLAMF7	19.5969	2.67566e-27	SLAM family member 7 [Source:VGNC Symbol;Acc:VGNC:107940]
ENSFCAG00000000401	UAP1L1	2.178	9.64152e-27	UDP-N-acetylglucosamine pyrophosphorylase 1 like 1 [Source:VGNC Symbol;Acc:VGNC:66745]
ENSFCAG00000003838	MELTF	2.22672	5.98655e-26	melanotransferrin [Source:VGNC Symbol;Acc:VGNC:68243]
ENSFCAG00000014784	COL4A1	2.03584	1.09085e-25	collagen type IV alpha 1 chain [Source:VGNC Symbol;Acc:VGNC:61060]
ENSFCAG00000015447	ST3GAL5	2.44509	4.36669e-25	ST3 beta-galactoside alpha-2,3-sialyltransferase 5 [Source:VGNC Symbol;Acc:VGNC:65723]
ENSFCAG00000007721	MROH1	2.19186	2.88238e-23	maestro heat like repeat family member 1 [Source:VGNC Symbol;Acc:VGNC:63585]
ENSFCAG00000004933	PFKFB3	2.1114	7.17561e-22	6-phosphofructo-2-kinase/fructose-2,6-biphosphatase 3 [Source:VGNC Symbol;Acc:VGNC:68805]
ENSFCAG00000005194	SPECC1	2.10891	7.3565e-22	sperm antigen with calponin homology and coiled-coil domains 1 [Source:VGNC Symbol;Acc:VGNC:65630]
ENSFCAG00000005137	CA2	3.6714	3.87587e-21	carbonic anhydrase 2 [Source:VGNC Symbol;Acc:VGNC:60250]
ENSFCAG00000005151	ISG20	2.44927	4.41881e-21	interferon stimulated exonuclease 20 [Source:VGNC Symbol;Acc:VGNC:67833]
ENSFCAG00000012716	DOK7	2.01641	4.68233e-20	docking protein 7 [Source:VGNC Symbol;Acc:VGNC:61586]
ENSFCAG00000018690	RENBP	3.29297	6.62232e-20	renin binding protein [Source:VGNC Symbol;Acc:VGNC:69287]
ENSFCAG00000012065	ITGA2	2.58339	7.01338e-20	integrin subunit alpha 2 [Source:VGNC Symbol;Acc:VGNC:67839]
ENSFCAG00000007889	LGMN	2.06994	1.00328e-19	legumain [Source:VGNC Symbol;Acc:VGNC:69086]
ENSFCAG00000045405	NKAIN1	2.17066	4.68475e-19	sodium/potassium transporting ATPase interacting 1 [Source:VGNC Symbol;Acc:VGNC:107593]
ENSFCAG00000010155	ITGA5	2.00901	1.08694e-18	integrin subunit alpha 5 [Source:VGNC Symbol;Acc:VGNC:67843]
ENSFCAG00000010558	SNAI1	2.76311	5.85935e-18	snail family transcriptional repressor 1 [Source:VGNC Symbol;Acc:VGNC:65514]
ENSFCAG00000013686	FADS1	2.64511	1.03827e-17	fatty acid desaturase 1 [Source:VGNC Symbol;Acc:VGNC:97427]
ENSFCAG00000031260	PAQR8	2.14423	1.41502e-17	progestin and adipoQ receptor family member 8 [Source:VGNC Symbol;Acc:VGNC:102480]
ENSFCAG00000007367	HSD17B14	2.45812	1.49619e-17	hydroxysteroid 17-beta dehydrogenase 14 [Source:VGNC Symbol;Acc:VGNC:97458]
ENSFCAG00000040659	CPLX1	2.00795	2.95713e-17	complexin 1 [Source:VGNC Symbol;Acc:VGNC:107321]
ENSFCAG00000000183	CLSTN3	2.10144	8.00954e-17	calsyntenin 3 [Source:VGNC Symbol;Acc:VGNC:60981]
ENSFCAG00000006777	BDKRB2	2.55834	1.29702e-16	bradykinin receptor B2 [Source:HGNC Symbol;Acc:HGNC:1030]
ENSFCAG00000046532	CD7	2.01983	3.04643e-16	CD7 molecule [Source:VGNC Symbol;Acc:VGNC:98785]
ENSFCAG00000024030	FADS2	2.46404	4.2149e-16	fatty acid desaturase 2 [Source:VGNC Symbol;Acc:VGNC:62038]
ENSFCAG00000002377	SLC11A1	4.9623	6.60572e-16	solute carrier family 11 member 1 [Source:VGNC Symbol;Acc:VGNC:65186]
ENSFCAG00000012251	ANKH	2.3905	1.43094e-15	ANKH inorganic pyrophosphate transport regulator [Source:VGNC Symbol;Acc:VGNC:102158]
ENSFCAG00000008518	LPIN1	2.07222	1.57376e-15	lipin 1 [Source:VGNC Symbol;Acc:VGNC:63268]
ENSFCAG00000041115	MCEMP1	3.09611	2.88089e-15	mast cell expressed membrane protein 1 [Source:VGNC Symbol;Acc:VGNC:102634]
ENSFCAG00000027533	PTGIR	2.64081	3.80756e-15	prostaglandin I2 receptor [Source:VGNC Symbol;Acc:VGNC:69145]
ENSFCAG00000010982	MMP12	6.91171	6.6848e-15	matrix metallopeptidase 12 [Source:VGNC Symbol;Acc:VGNC:68280]
ENSFCAG00000015575	CXCR4	2.80094	1.0727e-14	C-X-C motif chemokine receptor 4 [Source:VGNC Symbol;Acc:VGNC:61299]
ENSFCAG00000006821	SLC38A6	2.62013	1.47675e-14	solute carrier family 38 member 6 [Source:VGNC Symbol;Acc:VGNC:65349]
ENSFCAG00000006911	SORBS2	2.32677	1.05357e-13	sorbin and SH3 domain containing 2 [Source:VGNC Symbol;Acc:VGNC:80007]
ENSFCAG00000035563	PLEKHO1	2.19213	1.36819e-13	pleckstrin homology domain containing O1 [Source:VGNC Symbol;Acc:VGNC:80309]
ENSFCAG00000002530	MYBPC3	2.92107	1.15782e-12	myosin binding protein C3 [Source:VGNC Symbol;Acc:VGNC:68375]
ENSFCAG00000006754	ACSL4	2.29018	2.26389e-12	acyl-CoA synthetase long chain family member 4 [Source:VGNC Symbol;Acc:VGNC:59536]
ENSFCAG00000003989	DHCR24	2.05952	5.75322e-12	24-dehydrocholesterol reductase [Source:VGNC Symbol;Acc:VGNC:61466]
ENSFCAG00000006051	LYST	2.01716	1.23772e-11	lysosomal trafficking regulator [Source:VGNC Symbol;Acc:VGNC:63349]
ENSFCAG00000010584	LAMC2	3.03542	1.69338e-11	laminin subunit gamma 2 [Source:VGNC Symbol;Acc:VGNC:68012]
ENSFCAG00000045130	SAA1	5.329	5.15747e-11	serum amyloid A1 [Source:NCBI gene (formerly Entrezgene);Acc:678660]
ENSFCAG00000034238	BHLHE40	2.28651	5.48174e-11	basic helix-loop-helix family member e40 [Source:VGNC Symbol;Acc:VGNC:69359]
ENSFCAG00000011000	FAM20A	4.17007	8.18037e-11	FAM20A golgi associated secretory pathway pseudokinase [Source:VGNC Symbol;Acc:VGNC:97429]
ENSFCAG00000042407	ODAPH	8.16764	9.12773e-11	odontosis associated phosphoprotein [Source:VGNC Symbol;Acc:VGNC:107381]
ENSFCAG00000011685	FASN	3.03273	1.04241e-10	fatty acid synthase [Source:VGNC Symbol;Acc:VGNC:62152]
ENSFCAG00000033714	CCR7	5.15881	1.23088e-10	C-C motif chemokine receptor 7 [Source:VGNC Symbol;Acc:VGNC:98780]
ENSFCAG00000015791	MMP1	6.98018	2.34407e-10	matrix metallopeptidase 1 [Source:VGNC Symbol;Acc:VGNC:82017]
ENSFCAG00000003321	SV2C	2.17942	2.62642e-10	synaptic vesicle glycoprotein 2C [Source:VGNC Symbol;Acc:VGNC:65862]
ENSFCAG00000012978	HR	2.191	2.2173e-09	HR lysine demethylase and nuclear receptor corepressor [Source:VGNC Symbol;Acc:VGNC:67643]
ENSFCAG00000045144	INSIG1	2.38547	4.29245e-09	insulin induced 1 [Source:VGNC Symbol;Acc:VGNC:102617]
ENSFCAG00000013483	NFIL3	2.0375	1.08012e-08	nuclear factor, interleukin 3 regulated [Source:VGNC Symbol;Acc:VGNC:68478]
ENSFCAG00000007936	ATP6V0D2	6.85049	1.19013e-08	ATPase H+ transporting V0 subunit d2 [Source:VGNC Symbol;Acc:VGNC:99682]
ENSFCAG00000041071	CEBPB	2.14843	3.68352e-08	CCAAT enhancer binding protein beta [Source:HGNC Symbol;Acc:HGNC:1834]
ENSFCAG00000006415	DAAM2	2.30753	8.22588e-08	dishevelled associated activator of morphosis 2 [Source:VGNC Symbol;Acc:VGNC:61327]
ENSFCAG00000038881	TUBA4A	2.25553	9.89684e-08	tubulin alpha 4a [Source:VGNC Symbol;Acc:VGNC:80395]
ENSFCAG00000025776	RAC2	2.18559	9.89684e-08	Rac family small GTPase 2 [Source:VGNC Symbol;Acc:VGNC:69209]
ENSFCAG00000007844	CD53	5.80662	1.33707e-07	CD53 molecule [Source:VGNC Symbol;Acc:VGNC:60633]
ENSFCAG00000010183	PADI1	2.79068	1.55294e-07	peptidyl arginine deiminase 1 [Source:VGNC Symbol;Acc:VGNC:64021]
ENSFCAG00000024155	TRIM16	2.58779	2.24508e-07	tripartite motif containing 16 [Source:HGNC Symbol;Acc:HGNC:17241]
ENSFCAG00000041224	SNX10	2.10442	2.83399e-07	sorting nexin 10 [Source:VGNC Symbol;Acc:VGNC:102706]
ENSFCAG00000004595	INAVA	2.32167	2.96527e-07	innate immunity activator [Source:VGNC Symbol;Acc:VGNC:62920]
ENSFCAG00000014585	AACS	2.01868	3.27467e-07	acetoacetyl-CoA synthetase [Source:VGNC Symbol;Acc:VGNC:59448]
ENSFCAG00000012105	HPD	2.08331	3.41572e-07	4-hydroxyphenylpyruvate dioxygenase [Source:VGNC Symbol;Acc:VGNC:67637]
ENSFCAG00000023453	SGPP2	2.16386	1.02638e-06	sphingosine-1-phosphate phosphatase 2 [Source:VGNC Symbol;Acc:VGNC:65084]
ENSFCAG00000041886	COL13A1	4.0199	1.06501e-06	collagen type XIII alpha 1 chain [Source:HGNC Symbol;Acc:HGNC:2190]
ENSFCAG00000041475	C1QL4	2.29474	1.42131e-06	complement C1q like 4 [Source:HGNC Symbol;Acc:HGNC:31416]
ENSFCAG00000043780	FGF22	3.96342	2.19902e-06	fibroblast growth factor 22 [Source:VGNC Symbol;Acc:VGNC:102584]
ENSFCAG00000031943	GBX2	2.96793	4.63145e-06	gastrulation brain homeobox 2 [Source:VGNC Symbol;Acc:VGNC:80216]
ENSFCAG00000001316	PLA2G3	2.10946	5.02378e-06	phospholipase A2 group III [Source:VGNC Symbol;Acc:VGNC:64199]
ENSFCAG00000013023	PTPRM	2.06282	5.23075e-06	protein tyrosine phosphatase receptor type M [Source:VGNC Symbol;Acc:VGNC:69177]
ENSFCAG00000032292	LIF	2.52919	6.07406e-06	LIF interleukin 6 family cytokine [Source:VGNC Symbol;Acc:VGNC:80450]
ENSFCAG00000029293	TLR2	2.25298	1.05218e-05	toll like receptor 2 [Source:VGNC Symbol;Acc:VGNC:66218]
ENSFCAG00000015787	MMP7	2.57269	1.19601e-05	matrix metallopeptidase 7 [Source:VGNC Symbol;Acc:VGNC:68290]
ENSFCAG00000015796	MMP10	4.62252	1.256e-05	matrix metallopeptidase 10 [Source:VGNC Symbol;Acc:VGNC:82014]
ENSFCAG00000003061	SLC2A4	2.40975	1.34439e-05	solute carrier family 2 member 4 [Source:VGNC Symbol;Acc:VGNC:65303]
ENSFCAG00000007711	SLC19A2	2.30937	1.38731e-05	solute carrier family 19 member 2 [Source:VGNC Symbol;Acc:VGNC:65229]
ENSFCAG00000035894	PPP1R14C	2.92948	1.62232e-05	protein phosphatase 1 regulatory inhibitor subunit 14C [Source:VGNC Symbol;Acc:VGNC:102488]
ENSFCAG00000012801	TRIM63	4.66853	1.71631e-05	tripartite motif containing 63 [Source:VGNC Symbol;Acc:VGNC:66548]
ENSFCAG00000005157	SLC5A6	2.10409	2.17055e-05	solute carrier family 5 member 6 [Source:VGNC Symbol;Acc:VGNC:65404]
ENSFCAG00000007538	STX3	2.28655	2.65706e-05	syntaxin 3 [Source:VGNC Symbol;Acc:VGNC:65813]
ENSFCAG00000000106	C9orf135	3.88738	4.36137e-05	chromosome 9 open reading frame 135 [Source:HGNC Symbol;Acc:HGNC:31422]
ENSFCAG00000029283	SLC6A15	3.08372	5.15821e-05	solute carrier family 6 member 15 [Source:VGNC Symbol;Acc:VGNC:65411]
ENSFCAG00000008530	SLC38A5	2.00802	5.18314e-05	solute carrier family 38 member 5 [Source:VGNC Symbol;Acc:VGNC:65348]
ENSFCAG00000038635	FABP9	5.18768	5.98462e-05	fatty acid binding protein 9 [Source:HGNC Symbol;Acc:HGNC:3563]
ENSFCAG00000028555	FABP3	2.0813	6.14364e-05	fatty acid binding protein 3 [Source:VGNC Symbol;Acc:VGNC:62036]
ENSFCAG00000038254	CHI3L1	2.24978	7.60375e-05	chitinase 3 like 1 [Source:VGNC Symbol;Acc:VGNC:107856]
ENSFCAG00000047747	MUC5AC	2.10162	7.74783e-05	mucin 5AC, oligomeric mucus/gel-forming [Source:VGNC Symbol;Acc:VGNC:104314]
ENSFCAG00000003633	CSF1R	2.68246	0.000128037	colony stimulating factor 1 receptor [Source:VGNC Symbol;Acc:VGNC:61215]
ENSFCAG00000001515	PNLIPRP1	2.78107	0.000227372	pancreatic lipase related protein 1 [Source:HGNC Symbol;Acc:HGNC:9156]
ENSFCAG00000043837	EGR4	2.04706	0.000252402	early growth response 4 [Source:HGNC Symbol;Acc:HGNC:3241]
ENSFCAG00000008388	STYK1	2.71585	0.000314283	serine/threonine/tyrosine kinase 1 [Source:VGNC Symbol;Acc:VGNC:65823]
ENSFCAG00000006321	RNF207	10.1301	0.000322757	ring finger protein 207 [Source:VGNC Symbol;Acc:VGNC:64690]
ENSFCAG00000026338	ZHX2	2.07309	0.000355703	zinc fingers and homeoboxes 2 [Source:VGNC Symbol;Acc:VGNC:67244]
ENSFCAG00000005144	ABHD1	2.07764	0.000400234	abhydrolase domain containing 1 [Source:VGNC Symbol;Acc:VGNC:59474]
ENSFCAG00000035883	PKLR	53.0042	0.00041428	pyruvate kinase L/R [Source:VGNC Symbol;Acc:VGNC:107912]
ENSFCAG00000040390	DNAJC12	3.02294	0.000417327	DnaJ heat shock protein family (Hsp40) member C12 [Source:HGNC Symbol;Acc:HGNC:28908]
ENSFCAG00000012884	RLBP1	2.115	0.000436824	retinaldehyde binding protein 1 [Source:VGNC Symbol;Acc:VGNC:64646]
ENSFCAG00000035893	PI15	3.64169	0.000494778	peptidase inhibitor 15 [Source:HGNC Symbol;Acc:HGNC:8946]
ENSFCAG00000010157	NCKAP1L	16.1275	0.000524583	NCK associated protein 1 like [Source:VGNC Symbol;Acc:VGNC:67553]
ENSFCAG00000022945	CHST2	2.01434	0.00056085	carbohydrate sulfotransferase 2 [Source:VGNC Symbol;Acc:VGNC:82352]
ENSFCAG00000006939	TH	4.43601	0.000768913	tyrosine hydroxylase [Source:VGNC Symbol;Acc:VGNC:66147]
ENSFCAG00000011253	PTPRN	2.16678	0.000879311	protein tyrosine phosphatase receptor type N [Source:VGNC Symbol;Acc:VGNC:69178]
ENSFCAG00000009276	LRRC36	2.45861	0.000945727	leucine rich repeat containing 36 [Source:VGNC Symbol;Acc:VGNC:63296]
ENSFCAG00000001947	CH25H	5.33503	0.000973665	cholesterol 25-hydroxylase [Source:HGNC Symbol;Acc:HGNC:1907]
ENSFCAG00000026611	STC1	2.05733	0.0011938	stanniocalcin 1 [Source:VGNC Symbol;Acc:VGNC:65767]
ENSFCAG00000000268	NR4A1	2.31568	0.00122439	nuclear receptor subfamily 4 group A member 1 [Source:VGNC Symbol;Acc:VGNC:68554]
ENSFCAG00000005638	IL11	2.83721	0.00123781	interleukin 11 [Source:VGNC Symbol;Acc:VGNC:67754]
ENSFCAG00000019315	NCF4	3.46262	0.0012404	neutrophil cytosolic factor 4 [Source:VGNC Symbol;Acc:VGNC:68426]
ENSFCAG00000032979	PI3	2.12778	0.00126063	peptidase inhibitor 3 [Source:HGNC Symbol;Acc:HGNC:8947]
ENSFCAG00000002087	KIF5A	2.08639	0.00129037	kinesin family member 5A [Source:VGNC Symbol;Acc:VGNC:67944]
ENSFCAG00000012150	IL1R2	2.40767	0.00138514	interleukin 1 receptor type 2 [Source:VGNC Symbol;Acc:VGNC:67767]
ENSFCAG00000012890	RHCG	5.65301	0.00143594	Rh family C glycoprotein [Source:VGNC Symbol;Acc:VGNC:64608]
ENSFCAG00000009952	ITK	2.21131	0.00169659	IL2 inducible T cell kinase [Source:VGNC Symbol;Acc:VGNC:67863]
ENSFCAG00000012482	LCK	2.10871	0.00174061	LCK proto-onco, Src family tyrosine kinase [Source:VGNC Symbol;Acc:VGNC:68023]
ENSFCAG00000002181	NT5DC4	3.77171	0.00178803	5'-nucleotidase domain containing 4 [Source:VGNC Symbol;Acc:VGNC:63902]
ENSFCAG00000030862	NR4A3	2.19429	0.00179988	nuclear receptor subfamily 4 group A member 3 [Source:VGNC Symbol;Acc:VGNC:68556]
ENSFCAG00000022857	TMEM45A	2.19418	0.00180317	transmembrane protein 45A [Source:VGNC Symbol;Acc:VGNC:66348]
ENSFCAG00000046778	CD48	3.55556	0.00192287	CD48 molecule [Source:VGNC Symbol;Acc:VGNC:107848]
ENSFCAG00000015792	MMP3	3.75189	0.00193255	matrix metallopeptidase 3 [Source:HGNC Symbol;Acc:HGNC:7173]
ENSFCAG00000023379	RAB44	2.0163	0.0021978	RAB44, member RAS onco family [Source:VGNC Symbol;Acc:VGNC:97592]
ENSFCAG00000028110	ARHGEF26	2.60289	0.00238605	Rho guanine nucleotide exchange factor 26 [Source:VGNC Symbol;Acc:VGNC:59904]
ENSFCAG00000018898	RAB26	4.21722	0.00281224	RAB26, member RAS onco family [Source:VGNC Symbol;Acc:VGNC:80677]
ENSFCAG00000005977	NRROS	3.31258	0.00285594	negative regulator of reactive oxygen species [Source:VGNC Symbol;Acc:VGNC:63883]
ENSFCAG00000026428	RRAGD	3.18422	0.00305449	Ras related GTP binding D [Source:VGNC Symbol;Acc:VGNC:64770]
ENSFCAG00000000254	UNC45B	2.29737	0.00332687	unc-45 myosin chaperone B [Source:VGNC Symbol;Acc:VGNC:66826]
ENSFCAG00000031511	CA3	2.39671	0.00374817	carbonic anhydrase 3 [Source:VGNC Symbol;Acc:VGNC:60263]
ENSFCAG00000010153	GPR84	3.85152	0.007956	G protein-coupled receptor 84 [Source:VGNC Symbol;Acc:VGNC:67444]
ENSFCAG00000010889	ADAMTS20	36.7222	0.0079952	ADAM metallopeptidase with thrombospondin type 1 motif 20 [Source:VGNC Symbol;Acc:VGNC:59593]
ENSFCAG00000038630	UBE2QL1	2.15267	0.00969305	ubiquitin conjugating enzyme E2 Q family like 1 [Source:VGNC Symbol;Acc:VGNC:102357]
ENSFCAG00000010125	GCNT4	2.35889	0.0107589	glucosaminyl (N-acetyl) transferase 4 [Source:VGNC Symbol;Acc:VGNC:102210]
ENSFCAG00000013257	VLDLR	2.7229	0.0123811	very low density lipoprotein receptor [Source:VGNC Symbol;Acc:VGNC:66949]
ENSFCAG00000031341	TMPRSS11E	28.9256	0.0130241	transmembrane serine protease 11E [Source:HGNC Symbol;Acc:HGNC:24465]
ENSFCAG00000031865	CFAP97D1	29.1781	0.0144898	CFAP97 domain containing 1 [Source:VGNC Symbol;Acc:VGNC:60825]
ENSFCAG00000037283	ANKRD22	2.94983	0.0147358	ankyrin repeat domain 22 [Source:HGNC Symbol;Acc:HGNC:28321]
ENSFCAG00000043884	MFSD6L	5.56254	0.0156125	major facilitator superfamily domain containing 6 like [Source:VGNC Symbol;Acc:VGNC:99278]
ENSFCAG00000007249	SIPA1L2	2.42315	0.017911	signal induced proliferation associated 1 like 2 [Source:VGNC Symbol;Acc:VGNC:65154]
ENSFCAG00000032669	CHST13	2.62608	0.0184489	carbohydrate sulfotransferase 13 [Source:VGNC Symbol;Acc:VGNC:69374]
ENSFCAG00000034557	PDX1	31.1655	0.0195328	pancreatic and duodenal homeobox 1 [Source:VGNC Symbol;Acc:VGNC:102286]
ENSFCAG00000002879	TOM1L1	2.92067	0.0218457	target of myb1 like 1 membrane trafficking protein [Source:VGNC Symbol;Acc:VGNC:97667]
ENSFCAG00000024035	PAQR9	26.6341	0.0228903	progestin and adipoQ receptor family member 9 [Source:VGNC Symbol;Acc:VGNC:64039]
ENSFCAG00000012985	CHAC1	2.02704	0.0237149	ChaC glutathione specific gamma-glutamylcyclotransferase 1 [Source:VGNC Symbol;Acc:VGNC:60832]
ENSFCAG00000034754	CLDN10	9.57591	0.0238589	claudin 10 [Source:VGNC Symbol;Acc:VGNC:102180]
ENSFCAG00000037311	RNase_MRP	26.6984	0.0240336	RNase MRP [Source:RFAM;Acc:RF00030]
ENSFCAG00000007485	ERG	3.08435	0.0242322	ETS transcription factor ERG [Source:VGNC Symbol;Acc:VGNC:61937]
ENSFCAG00000012912	GCNT3	6.5484	0.02533	glucosaminyl (N-acetyl) transferase 3, mucin type [Source:VGNC Symbol;Acc:VGNC:104351]
ENSFCAG00000008982	DCSTAMP	2.4186	0.0257928	dendrocyte expressed seven transmembrane protein [Source:VGNC Symbol;Acc:VGNC:81645]
ENSFCAG00000042273	MAF	3.01147	0.0297155	MAF bZIP transcription factor [Source:HGNC Symbol;Acc:HGNC:6776]
ENSFCAG00000006006	AIFM3	3.3667	0.0309489	apoptosis inducing factor mitochondria associated 3 [Source:VGNC Symbol;Acc:VGNC:59701]
ENSFCAG00000028053	ST8SIA2	4.11171	0.0309906	ST8 alpha-N-acetyl-neuraminide alpha-2,8-sialyltransferase 2 [Source:VGNC Symbol;Acc:VGNC:65736]
ENSFCAG00000035028	GPBAR1	2.6463	0.0315661	G protein-coupled bile acid receptor 1 [Source:VGNC Symbol;Acc:VGNC:80224]
ENSFCAG00000012539	CE3H16orf54	2.05181	0.0316601	chromosome E3 C16orf54 homolog [Source:VGNC Symbol;Acc:VGNC:60732]
ENSFCAG00000025665	CSF2RB	2.88106	0.032251	colony stimulating factor 2 receptor subunit beta [Source:VGNC Symbol;Acc:VGNC:61216]
ENSFCAG00000045063	HES3	23.8168	0.0356022	hes family bHLH transcription factor 3 [Source:VGNC Symbol;Acc:VGNC:107552]
ENSFCAG00000039852	SNORA66	3.06047	0.0358045	Small nucleolar RNA SNORA66 [Source:RFAM;Acc:RF00155]
ENSFCAG00000004768	SHANK2	27.413	0.0366154	SH3 and multiple ankyrin repeat domains 2 [Source:VGNC Symbol;Acc:VGNC:81940]
ENSFCAG00000015185	BPIFB4	24.0405	0.0369054	BPI fold containing family B member 4 [Source:VGNC Symbol;Acc:VGNC:60158]
ENSFCAG00000041431	CXCR5	24.0929	0.0370509	C-X-C motif chemokine receptor 5 [Source:VGNC Symbol;Acc:VGNC:102745]
ENSFCAG00000023487	GPR85	3.50734	0.0379328	G protein-coupled receptor 85 [Source:VGNC Symbol;Acc:VGNC:67445]
ENSFCAG00000011344	SLC13A3	24.0858	0.0410041	solute carrier family 13 member 3 [Source:VGNC Symbol;Acc:VGNC:65198]
ENSFCAG00000000800	SH2D5	9.2758	0.0415587	SH2 domain containing 5 [Source:VGNC Symbol;Acc:VGNC:65097]
ENSFCAG00000000281	KRT82	10.0804	0.0429266	keratin 82 [Source:VGNC Symbol;Acc:VGNC:67994]
ENSFCAG00000009171	ADTRP	5.59865	0.0444209	androgen dependent TFPI regulating protein [Source:VGNC Symbol;Acc:VGNC:102376]
ENSFCAG00000014201	CIDEC	8.42368	0.0458381	cell death inducing DFFA like effector c [Source:VGNC Symbol;Acc:VGNC:60902]
ENSFCAG00000044413	SP8	5.57468	0.046412	Sp8 transcription factor [Source:VGNC Symbol;Acc:VGNC:102707]
ENSFCAG00000003175	ACP7	2.13817	0.0464317	acid phosphatase 7, tartrate resistant (putative) [Source:HGNC Symbol;Acc:HGNC:33781]
ENSFCAG00000043275	CAMSAP3	26.2945	0.0470668	calmodulin regulated spectrin associated protein family member 3 [Source:VGNC Symbol;Acc:VGNC:102016]

## Sheet: Table S2
gene ID	gene symbol	fold change	padj	gene function
ENSFCAG00000045013	IFIT3	0.23675	3.43413e-36	interferon induced protein with tetratricopeptide repeats 3 [Source:HGNC Symbol;Acc:HGNC:5411]
ENSFCAG00000027408	COL12A1	0.385407	5.29697e-34	collagen type XII alpha 1 chain [Source:VGNC Symbol;Acc:VGNC:102406]
ENSFCAG00000010766	DDX60	0.204132	3.11916e-31	DExD/H-box helicase 60 [Source:VGNC Symbol;Acc:VGNC:61421]
ENSFCAG00000031821	IRF7	0.233356	1.09517e-28	interferon regulatory factor 7 [Source:VGNC Symbol;Acc:VGNC:67829]
ENSFCAG00000022953	SEMA3C	0.477747	2.34415e-28	semaphorin 3C [Source:VGNC Symbol;Acc:VGNC:64987]
ENSFCAG00000036217	TGFB2	0.428677	2.74819e-26	transforming growth factor beta 2 [Source:VGNC Symbol;Acc:VGNC:107948]
ENSFCAG00000010680	UBA7	0.343241	3.12433e-26	ubiquitin like modifier activating enzyme 7 [Source:VGNC Symbol;Acc:VGNC:66751]
ENSFCAG00000013210	IFI44L	0.233697	1.66442e-25	interferon induced protein 44 like [Source:VGNC Symbol;Acc:VGNC:62874]
ENSFCAG00000037574	ARHGDIB	0.277972	7.23382e-25	Rho GDP dissociation inhibitor beta [Source:VGNC Symbol;Acc:VGNC:83499]
ENSFCAG00000014740	COL3A1	0.298486	1.1344e-23	collagen type III alpha 1 chain [Source:VGNC Symbol;Acc:VGNC:61059]
ENSFCAG00000001009	BST2	0.142591	2.0997e-23	bone marrow stromal cell antigen 2 [Source:VGNC Symbol;Acc:VGNC:102008]
ENSFCAG00000028734	KITLG	0.48775	3.94455e-22	KIT ligand [Source:VGNC Symbol;Acc:VGNC:84045]
ENSFCAG00000002145	DHX58	0.263317	3.48866e-21	DExH-box helicase 58 [Source:VGNC Symbol;Acc:VGNC:61486]
ENSFCAG00000028720	FILIP1L	0.409608	3.82905e-21	filamin A interacting protein 1 like [Source:VGNC Symbol;Acc:VGNC:62274]
ENSFCAG00000004772	BMP4	0.306409	1.2825e-20	bone morphotic protein 4 [Source:VGNC Symbol;Acc:VGNC:60133]
ENSFCAG00000001294	DDX58	0.379875	7.01338e-20	DExD/H-box helicase 58 [Source:VGNC Symbol;Acc:VGNC:61418]
ENSFCAG00000032098	ISG15	0.220651	3.93192e-19	ISG15 ubiquitin like modifier [Source:VGNC Symbol;Acc:VGNC:80247]
ENSFCAG00000039047	CLDN1	0.344017	1.78167e-18	claudin 1 [Source:VGNC Symbol;Acc:VGNC:102670]
ENSFCAG00000023456	FRMD3	0.30439	4.95485e-18	FERM domain containing 3 [Source:VGNC Symbol;Acc:VGNC:62359]
ENSFCAG00000027420	DACH1	0.393482	1.81179e-17	dachshund family transcription factor 1 [Source:HGNC Symbol;Acc:HGNC:2663]
ENSFCAG00000044201	IFIT1	0.294829	3.0352e-17	interferon induced protein with tetratricopeptide repeats 1 [Source:HGNC Symbol;Acc:HGNC:5407]
ENSFCAG00000029595	CITED2	0.41777	3.64748e-17	Cbp/p300 interacting transactivator with Glu/Asp rich carboxy-terminal domain 2 [Source:VGNC Symbol;Acc:VGNC:102401]
ENSFCAG00000044523	SOX9	0.346256	9.32339e-17	SRY-box transcription factor 9 [Source:VGNC Symbol;Acc:VGNC:99459]
ENSFCAG00000013386	PCSK6	0.443384	9.73906e-17	proprotein convertase subtilisin/kexin type 6 [Source:VGNC Symbol;Acc:VGNC:80878]
ENSFCAG00000006259	PLCE1	0.403646	1.05426e-16	phospholipase C epsilon 1 [Source:VGNC Symbol;Acc:VGNC:64209]
ENSFCAG00000035139	RSAD2	0.180133	1.70259e-16	radical S-adenosyl methionine domain containing 2 [Source:VGNC Symbol;Acc:VGNC:81214]
ENSFCAG00000008926	HELZ2	0.329449	1.00031e-15	helicase with zinc finger 2 [Source:VGNC Symbol;Acc:VGNC:82419]
ENSFCAG00000000930	PARP14	0.279207	1.06462e-15	poly(ADP-ribose) polymerase family member 14 [Source:VGNC Symbol;Acc:VGNC:102797]
ENSFCAG00000033862	IFI6	0.237217	1.82435e-15	interferon alpha inducible protein 6 [Source:VGNC Symbol;Acc:VGNC:80242]
ENSFCAG00000000557	PARP9	0.495756	2.02279e-15	poly(ADP-ribose) polymerase family member 9 [Source:VGNC Symbol;Acc:VGNC:102799]
ENSFCAG00000046243	NPTX1	0.379488	4.70741e-15	neuronal pentraxin 1 [Source:VGNC Symbol;Acc:VGNC:99309]
ENSFCAG00000008799	LPAR3	0.493704	8.00414e-15	lysophosphatidic acid receptor 3 [Source:VGNC Symbol;Acc:VGNC:63263]
ENSFCAG00000026722	RESF1	0.438971	1.71978e-14	retroelement silencing factor 1 [Source:VGNC Symbol;Acc:VGNC:64576]
ENSFCAG00000036856	PTGER4	0.405144	1.95026e-14	prostaglandin E receptor 4 [Source:HGNC Symbol;Acc:HGNC:9596]
ENSFCAG00000011031	VCAM1	0.251798	4.98572e-14	vascular cell adhesion molecule 1 [Source:VGNC Symbol;Acc:VGNC:66930]
ENSFCAG00000022349	IFI44	0.340645	1.86007e-13	interferon induced protein 44 [Source:VGNC Symbol;Acc:VGNC:62873]
ENSFCAG00000044371	LMO4	0.454332	2.45668e-13	LIM domain only 4 [Source:VGNC Symbol;Acc:VGNC:107574]
ENSFCAG00000013725	STAT1	0.49824	2.6856e-13	signal transducer and activator of transcription 1 [Source:VGNC Symbol;Acc:VGNC:65759]
ENSFCAG00000036744	PKIA	0.399893	6.8319e-13	cAMP-dependent protein kinase inhibitor alpha [Source:VGNC Symbol;Acc:VGNC:81705]
ENSFCAG00000011053	PLK2	0.378407	7.20072e-13	polo like kinase 2 [Source:VGNC Symbol;Acc:VGNC:64244]
ENSFCAG00000029653	PEBP4	0.37505	9.81848e-13	phosphatidylethanolamine binding protein 4 [Source:VGNC Symbol;Acc:VGNC:79361]
ENSFCAG00000008068	MX1	0.268074	1.01755e-12	MX dynamin like GTPase 1 [Source:HGNC Symbol;Acc:HGNC:7532]
ENSFCAG00000046712	RFLNB	0.232586	1.6823e-12	refilin B [Source:VGNC Symbol;Acc:VGNC:99432]
ENSFCAG00000000320	OAS3	0.457011	1.98036e-12	2'-5'-oligoadenylate synthetase 3 [Source:VGNC Symbol;Acc:VGNC:68608]
ENSFCAG00000000318	OAS1	0.3291	2.19881e-12	2'-5'-oligoadenylate synthetase 1 [Source:VGNC Symbol;Acc:VGNC:68606]
ENSFCAG00000008712	SH3RF2	0.324975	6.08632e-12	SH3 domain containing ring finger 2 [Source:VGNC Symbol;Acc:VGNC:65114]
ENSFCAG00000034116	GABRG1	0.329643	8.40272e-12	gamma-aminobutyric acid type A receptor subunit gamma1 [Source:VGNC Symbol;Acc:VGNC:78501]
ENSFCAG00000008344	ADAMTS15	0.253837	1.23772e-11	ADAM metallopeptidase with thrombospondin type 1 motif 15 [Source:VGNC Symbol;Acc:VGNC:59589]
ENSFCAG00000022100	PLEKHS1	0.0722366	1.32261e-11	pleckstrin homology domain containing S1 [Source:VGNC Symbol;Acc:VGNC:64239]
ENSFCAG00000011841	SSBP2	0.357191	1.95004e-11	single stranded DNA binding protein 2 [Source:VGNC Symbol;Acc:VGNC:65700]
ENSFCAG00000013366	GPR75	0.424427	2.64547e-11	G protein-coupled receptor 75 [Source:VGNC Symbol;Acc:VGNC:67442]
ENSFCAG00000042741	RTP4	0.307389	3.90728e-11	receptor transporter protein 4 [Source:VGNC Symbol;Acc:VGNC:102835]
ENSFCAG00000024629	ADGRG6	0.443074	9.69388e-11	adhesion G protein-coupled receptor G6 [Source:VGNC Symbol;Acc:VGNC:102375]
ENSFCAG00000005308	ARHGAP20	0.401889	2.67509e-10	Rho GTPase activating protein 20 [Source:VGNC Symbol;Acc:VGNC:81903]
ENSFCAG00000006921	FOXP2	0.325151	3.84937e-10	forkhead box P2 [Source:VGNC Symbol;Acc:VGNC:80047]
ENSFCAG00000045651	ANGPT1	0.0972993	4.45825e-10	angiopoietin 1 [Source:VGNC Symbol;Acc:VGNC:105870]
ENSFCAG00000009641	OASL	0.230378	4.86665e-10	2'-5'-oligoadenylate synthetase like [Source:HGNC Symbol;Acc:HGNC:8090]
ENSFCAG00000013047	UNC5B	0.328346	1.46346e-09	unc-5 netrin receptor B [Source:VGNC Symbol;Acc:VGNC:66829]
ENSFCAG00000002051	SOX5	0.440624	1.48864e-09	SRY-box transcription factor 5 [Source:HGNC Symbol;Acc:HGNC:11201]
ENSFCAG00000004613	TNNT2	0.187416	1.81472e-09	troponin T2, cardiac type [Source:VGNC Symbol;Acc:VGNC:66428]
ENSFCAG00000026782	NTM	0.367118	2.15733e-09	neurotrimin [Source:VGNC Symbol;Acc:VGNC:81966]
ENSFCAG00000005186	ALDH3A1	0.247398	2.59457e-09	aldehyde dehydrogenase 3 family member A1 [Source:VGNC Symbol;Acc:VGNC:59736]
ENSFCAG00000042149	CXCL10	0.210608	4.23217e-09	C-X-C motif chemokine ligand 10 [Source:VGNC Symbol;Acc:VGNC:107323]
ENSFCAG00000002523	LRP4	0.36307	5.11794e-09	LDL receptor related protein 4 [Source:VGNC Symbol;Acc:VGNC:68089]
ENSFCAG00000009961	PLXDC1	0.399395	6.06075e-09	plexin domain containing 1 [Source:VGNC Symbol;Acc:VGNC:64250]
ENSFCAG00000003692	FGFR2	0.494787	6.49833e-09	fibroblast growth factor receptor 2 [Source:VGNC Symbol;Acc:VGNC:82478]
ENSFCAG00000029919	TXNIP	0.223407	1.4506e-08	thioredoxin interacting protein [Source:VGNC Symbol;Acc:VGNC:66730]
ENSFCAG00000012098	ACTG2	0.287023	1.53833e-08	actin gamma 2, smooth muscle [Source:VGNC Symbol;Acc:VGNC:59544]
ENSFCAG00000014237	TTC28	0.474416	1.56433e-08	tetratricopeptide repeat domain 28 [Source:VGNC Symbol;Acc:VGNC:66664]
ENSFCAG00000005949	PLCB4	0.301017	2.01421e-08	phospholipase C beta 4 [Source:VGNC Symbol;Acc:VGNC:68895]
ENSFCAG00000022513	CMPK2	0.373712	2.38652e-08	cytidine/uridine monophosphate kinase 2 [Source:HGNC Symbol;Acc:HGNC:27015]
ENSFCAG00000014716	CB3H15orf62	0.384097	3.08146e-08	chromosome B3 C15orf62 homolog [Source:VGNC Symbol;Acc:VGNC:60414]
ENSFCAG00000014969	CXCL6	0.410507	3.81581e-08	C-X-C motif chemokine ligand 6 [Source:HGNC Symbol;Acc:HGNC:10643]
ENSFCAG00000037386	LGI1	0.428	4.5333e-08	leucine rich glioma inactivated 1 [Source:HGNC Symbol;Acc:HGNC:6572]
ENSFCAG00000007459	GAB2	0.422356	4.72414e-08	GRB2 associated binding protein 2 [Source:VGNC Symbol;Acc:VGNC:103013]
ENSFCAG00000013815	OTOL1	0.157802	4.98975e-08	otolin 1 [Source:VGNC Symbol;Acc:VGNC:63994]
ENSFCAG00000029903	SYTL2	0.308405	9.29751e-08	synaptotagmin like 2 [Source:VGNC Symbol;Acc:VGNC:81930]
ENSFCAG00000030356	EPSTI1	0.250856	1.15887e-07	epithelial stromal interaction 1 [Source:VGNC Symbol;Acc:VGNC:102195]
ENSFCAG00000013451	ATP6V1B1	0.415467	1.25849e-07	ATPase H+ transporting V1 subunit B1 [Source:VGNC Symbol;Acc:VGNC:68668]
ENSFCAG00000029578	GLT8D2	0.490843	2.96527e-07	glycosyltransferase 8 domain containing 2 [Source:VGNC Symbol;Acc:VGNC:62598]
ENSFCAG00000003086	TFDP2	0.459172	3.35957e-07	transcription factor Dp-2 [Source:VGNC Symbol;Acc:VGNC:66115]
ENSFCAG00000042993	GATA3	0.492836	3.90558e-07	GATA binding protein 3 [Source:HGNC Symbol;Acc:HGNC:4172]
ENSFCAG00000014067	ACTC1	0.417628	4.42627e-07	actin alpha cardiac muscle 1 [Source:VGNC Symbol;Acc:VGNC:59543]
ENSFCAG00000038037	ATOH8	0.376809	5.06677e-07	atonal bHLH transcription factor 8 [Source:VGNC Symbol;Acc:VGNC:79995]
ENSFCAG00000007960	MMRN2	0.491422	6.82318e-07	multimerin 2 [Source:VGNC Symbol;Acc:VGNC:63540]
ENSFCAG00000009647	RASGRP3	0.333594	9.46339e-07	RAS guanyl releasing protein 3 [Source:VGNC Symbol;Acc:VGNC:64502]
ENSFCAG00000023325	TRIM14	0.471861	1.06501e-06	tripartite motif containing 14 [Source:VGNC Symbol;Acc:VGNC:103001]
ENSFCAG00000014416	RAB30	0.299932	2.17508e-06	RAB30, member RAS onco family [Source:VGNC Symbol;Acc:VGNC:81955]
ENSFCAG00000002841	ABCG2	0.387575	2.23191e-06	ATP binding cassette subfamily G member 2 [Source:VGNC Symbol;Acc:VGNC:78447]
ENSFCAG00000044895	FGFBP3	0.269084	2.3541e-06	fibroblast growth factor binding protein 3 [Source:HGNC Symbol;Acc:HGNC:23428]
ENSFCAG00000025962	SYT8	0.445467	5.03557e-06	synaptotagmin 8 [Source:VGNC Symbol;Acc:VGNC:65903]
ENSFCAG00000000794	CCDC85A	0.044818	1.19928e-05	coiled-coil domain containing 85A [Source:VGNC Symbol;Acc:VGNC:60521]
ENSFCAG00000000929	PARP15	0.133068	1.75489e-05	poly(ADP-ribose) polymerase family member 15 [Source:VGNC Symbol;Acc:VGNC:102798]
ENSFCAG00000037382	HOXC4	0.45907	2.00677e-05	homeobox C4 [Source:VGNC Symbol;Acc:VGNC:84031]
ENSFCAG00000027949	ART4	0.0904765	2.11747e-05	ADP-ribosyltransferase 4 [Source:VGNC Symbol;Acc:VGNC:83503]
ENSFCAG00000045199	ARX	0.0159564	2.19762e-05	aristaless related homeobox [Source:HGNC Symbol;Acc:HGNC:18060]
ENSFCAG00000015286	ADAMTS17	0.338714	2.37164e-05	ADAM metallopeptidase with thrombospondin type 1 motif 17 [Source:VGNC Symbol;Acc:VGNC:81037]
ENSFCAG00000022608	DOC2B	0.189682	2.76384e-05	double C2 domain beta [Source:VGNC Symbol;Acc:VGNC:61569]
ENSFCAG00000009910	MEOX1	0.436754	3.26753e-05	mesenchyme homeobox 1 [Source:VGNC Symbol;Acc:VGNC:68234]
ENSFCAG00000023962	SERTAD4	0.325481	4.40351e-05	SERTA domain containing 4 [Source:VGNC Symbol;Acc:VGNC:65033]
ENSFCAG00000007294	FIBIN	0.368901	4.59437e-05	fin bud initiation factor homolog [Source:VGNC Symbol;Acc:VGNC:62270]
ENSFCAG00000011648	TCEA3	0.138424	4.74023e-05	transcription elongation factor A3 [Source:VGNC Symbol;Acc:VGNC:66016]
ENSFCAG00000043727	HAND2	0.403368	4.95926e-05	heart and neural crest derivatives expressed 2 [Source:VGNC Symbol;Acc:VGNC:107338]
ENSFCAG00000006341	ADAM33	0.420696	5.17747e-05	ADAM metallopeptidase domain 33 [Source:VGNC Symbol;Acc:VGNC:59583]
ENSFCAG00000028725	RASSF2	0.193062	5.3005e-05	Ras association domain family member 2 [Source:VGNC Symbol;Acc:VGNC:69253]
ENSFCAG00000043489	CE1H17orf97	0.266304	5.36614e-05	chromosome E1 C17orf97 homolog [Source:VGNC Symbol;Acc:VGNC:98806]
ENSFCAG00000028642	PDK4	0.206314	6.34333e-05	pyruvate dehydrogenase kinase 4 [Source:VGNC Symbol;Acc:VGNC:68777]
ENSFCAG00000007381	SIGLEC1	0.352154	8.44493e-05	sialic acid binding Ig like lectin 1 [Source:VGNC Symbol;Acc:VGNC:65141]
ENSFCAG00000013929	CXCL14	0.438627	9.56663e-05	C-X-C motif chemokine ligand 14 [Source:VGNC Symbol;Acc:VGNC:61297]
ENSFCAG00000028328	ARRDC4	0.412938	9.95014e-05	arrestin domain containing 4 [Source:VGNC Symbol;Acc:VGNC:59946]
ENSFCAG00000015714	TNNC1	0.466009	0.000100674	troponin C1, slow skeletal and cardiac type [Source:VGNC Symbol;Acc:VGNC:66425]
ENSFCAG00000045697	TNFSF10	0.262855	0.000111023	TNF superfamily member 10 [Source:VGNC Symbol;Acc:VGNC:102857]
ENSFCAG00000012368	FOXA2	0.470684	0.000115334	forkhead box A2 [Source:VGNC Symbol;Acc:VGNC:67601]
ENSFCAG00000015288	SORCS2	0.359907	0.000121653	sortilin related VPS10 domain containing receptor 2 [Source:VGNC Symbol;Acc:VGNC:65572]
ENSFCAG00000046551	PER2	0.289586	0.000147657	period circadian regulator 2 [Source:VGNC Symbol;Acc:VGNC:107597]
ENSFCAG00000028738	SYNPO2	0.295168	0.000166043	synaptopodin 2 [Source:VGNC Symbol;Acc:VGNC:65889]
ENSFCAG00000013219	EPB42	0.453648	0.000185429	erythrocyte membrane protein band 4.2 [Source:VGNC Symbol;Acc:VGNC:61897]
ENSFCAG00000038675	EPHB2	0.365795	0.000189986	EPH receptor B2 [Source:VGNC Symbol;Acc:VGNC:80196]
ENSFCAG00000010953	PSTPIP1	0.440367	0.000204611	proline-serine-threonine phosphatase interacting protein 1 [Source:VGNC Symbol;Acc:VGNC:69130]
ENSFCAG00000013720	SEL1L3	0.47683	0.000226813	SEL1L family member 3 [Source:VGNC Symbol;Acc:VGNC:64980]
ENSFCAG00000030447	FAM222A	0.474457	0.00024753	family with sequence similarity 222 member A [Source:HGNC Symbol;Acc:HGNC:25915]
ENSFCAG00000045372	EDNRA	0.255498	0.000260087	endothelin receptor type A [Source:VGNC Symbol;Acc:VGNC:107329]
ENSFCAG00000031963	SLC12A8	0.433985	0.000297496	solute carrier family 12 member 8 [Source:VGNC Symbol;Acc:VGNC:65194]
ENSFCAG00000013242	GSDMD	0.494736	0.000331253	gasdermin D [Source:VGNC Symbol;Acc:VGNC:62726]
ENSFCAG00000011103	VSTM2B	0.451613	0.000400149	V-set and transmembrane domain containing 2B [Source:VGNC Symbol;Acc:VGNC:66983]
ENSFCAG00000010009	EXOC3L4	0.350302	0.000469293	exocyst complex component 3 like 4 [Source:VGNC Symbol;Acc:VGNC:62000]
ENSFCAG00000003367	C1QTNF12	0.446198	0.000478259	C1q and TNF related 12 [Source:VGNC Symbol;Acc:VGNC:60222]
ENSFCAG00000018520	COLCA2	0.49843	0.000507986	colorectal cancer associated 2 [Source:HGNC Symbol;Acc:HGNC:26978]
ENSFCAG00000004322	TENM4	0.0524889	0.000541276	teneurin transmembrane protein 4 [Source:VGNC Symbol;Acc:VGNC:66072]
ENSFCAG00000024761	SCN3A	0.498605	0.0005448	sodium voltage-gated channel alpha subunit 3 [Source:VGNC Symbol;Acc:VGNC:64922]
ENSFCAG00000011321	INPP5D	0.487436	0.000558527	inositol polyphosphate-5-phosphatase D [Source:VGNC Symbol;Acc:VGNC:67809]
ENSFCAG00000039601	MYLK	0.436818	0.000604436	myosin light chain kinase [Source:VGNC Symbol;Acc:VGNC:102782]
ENSFCAG00000044347	SP5	0.32595	0.000690109	Sp5 transcription factor [Source:VGNC Symbol;Acc:VGNC:107625]
ENSFCAG00000024943	CCDC159	0.433651	0.00086147	coiled-coil domain containing 159 [Source:VGNC Symbol;Acc:VGNC:60473]
ENSFCAG00000001566	PRKCG	0.403751	0.000913065	protein kinase C gamma [Source:VGNC Symbol;Acc:VGNC:69061]
ENSFCAG00000042973	NUDT11	0.319447	0.000988199	nudix hydrolase 11 [Source:HGNC Symbol;Acc:HGNC:18011]
ENSFCAG00000003875	ACKR4	0.207044	0.00102057	atypical chemokine receptor 4 [Source:VGNC Symbol;Acc:VGNC:59512]
ENSFCAG00000041373	CEBPA	0.463035	0.00104858	CCAAT enhancer binding protein alpha [Source:HGNC Symbol;Acc:HGNC:1833]
ENSFCAG00000012406	ATP6V0A4	0.272504	0.00114838	ATPase H+ transporting V0 subunit a4 [Source:VGNC Symbol;Acc:VGNC:68718]
ENSFCAG00000002009	ZYG11A	0.374247	0.00115165	zyg-11 family member A, cell cycle regulator [Source:VGNC Symbol;Acc:VGNC:67392]
ENSFCAG00000009277	TPPP3	0.436235	0.00121377	tubulin polymerization promoting protein family member 3 [Source:VGNC Symbol;Acc:VGNC:66483]
ENSFCAG00000003151	LRIG1	0.48916	0.00144541	leucine rich repeats and immunoglobulin like domains 1 [Source:VGNC Symbol;Acc:VGNC:80612]
ENSFCAG00000032361	LGI2	0.118176	0.00189005	leucine rich repeat LGI family member 2 [Source:VGNC Symbol;Acc:VGNC:78522]
ENSFCAG00000002641	TAC4	0.257505	0.00190024	tachykinin 4 [Source:VGNC Symbol;Acc:VGNC:65917]
ENSFCAG00000010865	STRA6	0.245596	0.00199141	signaling receptor and transporter of retinol STRA6 [Source:VGNC Symbol;Acc:VGNC:65799]
ENSFCAG00000022395	LY6G6C	0.220997	0.00211949	lymphocyte antigen 6 family member G6C [Source:VGNC Symbol;Acc:VGNC:63334]
ENSFCAG00000015589	VEPH1	0.262251	0.00217582	ventricular zone expressed PH domain containing 1 [Source:VGNC Symbol;Acc:VGNC:66939]
ENSFCAG00000013814	SPTSSB	0.023369	0.00219897	serine palmitoyltransferase small subunit B [Source:VGNC Symbol;Acc:VGNC:65666]
ENSFCAG00000003711	NEK5	0.444353	0.00222217	NIMA related kinase 5 [Source:VGNC Symbol;Acc:VGNC:68458]
ENSFCAG00000007596	GKN1	0.376769	0.00237446	gastrokine 1 [Source:VGNC Symbol;Acc:VGNC:62570]
ENSFCAG00000044682	LRRN4CL	0.465942	0.00238605	LRRN4 C-terminal like [Source:HGNC Symbol;Acc:HGNC:33724]
ENSFCAG00000026860	CARMIL3	0.242203	0.00310658	capping protein regulator and myosin 1 linker 3 [Source:VGNC Symbol;Acc:VGNC:60372]
ENSFCAG00000008716	CD86	0.256214	0.00310979	CD86 molecule [Source:VGNC Symbol;Acc:VGNC:60643]
ENSFCAG00000015713	SEMA3G	0.421856	0.0031557	semaphorin 3G [Source:VGNC Symbol;Acc:VGNC:64991]
ENSFCAG00000032720	RFESD	0.439857	0.00334183	Rieske Fe-S domain containing [Source:VGNC Symbol;Acc:VGNC:102305]
ENSFCAG00000018363	CLGN	0.336708	0.00346607	calmegin [Source:VGNC Symbol;Acc:VGNC:60957]
ENSFCAG00000016321	SMCO3	0.228181	0.0035994	single-pass membrane protein with coiled-coil domains 3 [Source:VGNC Symbol;Acc:VGNC:65483]
ENSFCAG00000004490	PLEKHB1	0.0920154	0.00373635	pleckstrin homology domain containing B1 [Source:VGNC Symbol;Acc:VGNC:64221]
ENSFCAG00000002023	KRT39	0.106265	0.003828	keratin 39 [Source:VGNC Symbol;Acc:VGNC:99099]
ENSFCAG00000009520	PLCH2	0.315099	0.00471342	phospholipase C eta 2 [Source:VGNC Symbol;Acc:VGNC:80307]
ENSFCAG00000032895	PIRT	0.474364	0.00498591	phosphoinositide interacting regulator of transient receptor potential channels [Source:VGNC Symbol;Acc:VGNC:99318]
ENSFCAG00000008206	RNF32	0.401763	0.00513382	ring finger protein 32 [Source:VGNC Symbol;Acc:VGNC:64699]
ENSFCAG00000005734	ASB14	0.426818	0.00514244	ankyrin repeat and SOCS box containing 14 [Source:VGNC Symbol;Acc:VGNC:69351]
ENSFCAG00000001828	ISM1	0.265003	0.0051937	isthmin 1 [Source:VGNC Symbol;Acc:VGNC:62976]
ENSFCAG00000001473	PRND	0.145248	0.00536893	prion like protein doppel [Source:VGNC Symbol;Acc:VGNC:64364]
ENSFCAG00000035569	LRATD2	0.462568	0.00556718	LRAT domain containing 2 [Source:VGNC Symbol;Acc:VGNC:81665]
ENSFCAG00000007921	TRPV1	0.431947	0.00576476	transient receptor potential cation channel subfamily V member 1 [Source:VGNC Symbol;Acc:VGNC:66595]
ENSFCAG00000045073	PLSCR4	0.414685	0.00590256	phospholipid scramblase 4 [Source:HGNC Symbol;Acc:HGNC:16497]
ENSFCAG00000045820	NGF	0.496769	0.00598346	nerve growth factor [Source:HGNC Symbol;Acc:HGNC:7808]
ENSFCAG00000014954	ABI3BP	0.494964	0.00614889	ABI family member 3 binding protein [Source:VGNC Symbol;Acc:VGNC:59489]
ENSFCAG00000023063	SIM2	0.493956	0.0064185	SIM bHLH transcription factor 2 [Source:VGNC Symbol;Acc:VGNC:65148]
ENSFCAG00000022317	FNDC1	0.484595	0.00689545	fibronectin type III domain containing 1 [Source:VGNC Symbol;Acc:VGNC:82362]
ENSFCAG00000007346	SETBP1	0.475973	0.00823182	SET binding protein 1 [Source:VGNC Symbol;Acc:VGNC:65038]
ENSFCAG00000037540	KCNJ14	0.390811	0.00944211	potassium inwardly rectifying channel subfamily J member 14 [Source:HGNC Symbol;Acc:HGNC:6260]
ENSFCAG00000006301	SERPINF2	0.210027	0.00995438	serpin family F member 2 [Source:VGNC Symbol;Acc:VGNC:68904]
ENSFCAG00000039208	CCL28	0.371831	0.00999849	C-C motif chemokine ligand 28 [Source:HGNC Symbol;Acc:HGNC:17700]
ENSFCAG00000005635	TMEM150B	0.37169	0.0100949	transmembrane protein 150B [Source:VGNC Symbol;Acc:VGNC:66283]
ENSFCAG00000009225	NHSL2	0.422526	0.0104581	NHS like 2 [Source:HGNC Symbol;Acc:HGNC:33737]
ENSFCAG00000033516	ZC2HC1B	0.0874944	0.0107755	zinc finger C2HC-type containing 1B [Source:VGNC Symbol;Acc:VGNC:102554]
ENSFCAG00000018948	PLIN5	0.290516	0.0119017	perilipin 5 [Source:VGNC Symbol;Acc:VGNC:64243]
ENSFCAG00000005332	PXDNL	0.322345	0.0121698	peroxidasin like [Source:VGNC Symbol;Acc:VGNC:64447]
ENSFCAG00000008323	PTHLH	0.132673	0.0129351	parathyroid hormone like hormone [Source:VGNC Symbol;Acc:VGNC:69149]
ENSFCAG00000008073	COL26A1	0.318036	0.012942	collagen type XXVI alpha 1 chain [Source:VGNC Symbol;Acc:VGNC:61056]
ENSFCAG00000038639	HS3ST6	0.432273	0.0130241	heparan sulfate-glucosamine 3-sulfotransferase 6 [Source:VGNC Symbol;Acc:VGNC:80582]
ENSFCAG00000013177	LIMS2	0.379835	0.01393	LIM zinc finger domain containing 2 [Source:VGNC Symbol;Acc:VGNC:63230]
ENSFCAG00000025770	PCDH18	0.309162	0.0153333	protocadherin 18 [Source:VGNC Symbol;Acc:VGNC:64061]
ENSFCAG00000011830	NRAP	0.480352	0.0155002	nebulin related anchoring protein [Source:VGNC Symbol;Acc:VGNC:68559]
ENSFCAG00000044668	CFAP92	0.409493	0.0156215	cilia and flagella associated protein 92 (putative) [Source:HGNC Symbol;Acc:HGNC:29231]
ENSFCAG00000003329	CLDN16	0.196335	0.0158578	claudin 16 [Source:VGNC Symbol;Acc:VGNC:60931]
ENSFCAG00000043019	TNMD	0.0316368	0.0167252	tenomodulin [Source:HGNC Symbol;Acc:HGNC:17757]
ENSFCAG00000007029	PLEKHA7	0.443585	0.0173548	pleckstrin homology domain containing A7 [Source:VGNC Symbol;Acc:VGNC:64220]
ENSFCAG00000029875	RERG	0.0884841	0.0177269	RAS like estrogen regulated growth inhibitor [Source:VGNC Symbol;Acc:VGNC:64574]
ENSFCAG00000036087	LMO2	0.426241	0.0178435	LIM domain only 2 [Source:VGNC Symbol;Acc:VGNC:82023]
ENSFCAG00000003024	ERP27	0.141202	0.0180189	endoplasmic reticulum protein 27 [Source:VGNC Symbol;Acc:VGNC:61956]
ENSFCAG00000004915	RGL3	0.261215	0.0183171	ral guanine nucleotide dissociation stimulator like 3 [Source:VGNC Symbol;Acc:VGNC:64591]
ENSFCAG00000002961	RAP1GAP	0.250326	0.0183692	RAP1 GTPase activating protein [Source:VGNC Symbol;Acc:VGNC:69236]
ENSFCAG00000009214	NOS2	0.140915	0.0184015	nitric oxide synthase 2 [Source:VGNC Symbol;Acc:VGNC:68514]
ENSFCAG00000046050	EMX1	0.271317	0.0240842	empty spiracles homeobox 1 [Source:HGNC Symbol;Acc:HGNC:3340]
ENSFCAG00000008166	S100A14	0.0346651	0.024189	S100 calcium binding protein A14 [Source:VGNC Symbol;Acc:VGNC:64839]
ENSFCAG00000013402	CSGALNACT1	0.45725	0.0255191	chondroitin sulfate N-acetylgalactosaminyltransferase 1 [Source:VGNC Symbol;Acc:VGNC:61218]
ENSFCAG00000001649	CDHR1	0.034746	0.0257187	cadherin related family member 1 [Source:VGNC Symbol;Acc:VGNC:60688]
ENSFCAG00000015412	AUTS2	0.412884	0.0258798	activator of transcription and developmental regulator AUTS2 [Source:VGNC Symbol;Acc:VGNC:60046]
ENSFCAG00000008185	MAP7	0.441378	0.0278278	microtubule associated protein 7 [Source:VGNC Symbol;Acc:VGNC:97499]
ENSFCAG00000008148	SELP	0.480292	0.0309906	selectin P [Source:VGNC Symbol;Acc:VGNC:64984]
ENSFCAG00000040566	ACER1	0.330866	0.0310432	alkaline ceramidase 1 [Source:VGNC Symbol;Acc:VGNC:101993]
ENSFCAG00000003978	PTH2R	0.265462	0.0323419	parathyroid hormone 2 receptor [Source:VGNC Symbol;Acc:VGNC:69151]
ENSFCAG00000005191	MFSD6	0.489245	0.0345518	major facilitator superfamily domain containing 6 [Source:VGNC Symbol;Acc:VGNC:63484]
ENSFCAG00000030496	NHLRC4	0.289285	0.0347711	NHL repeat containing 4 [Source:VGNC Symbol;Acc:VGNC:97526]
ENSFCAG00000004983	HTR3A	0.0380009	0.0357949	5-hydroxytryptamine receptor 3A [Source:VGNC Symbol;Acc:VGNC:67673]
ENSFCAG00000000092	RHO	0.16835	0.0357949	rhodopsin [Source:VGNC Symbol;Acc:VGNC:64612]
ENSFCAG00000008901	BACH2	0.379716	0.0366101	BTB domain and CNC homolog 2 [Source:VGNC Symbol;Acc:VGNC:60068]
ENSFCAG00000042971	RNF227	0.102497	0.0367942	ring finger protein 227 [Source:HGNC Symbol;Acc:HGNC:27571]
ENSFCAG00000039608	KRT36	0.281918	0.0376917	keratin 36 [Source:VGNC Symbol;Acc:VGNC:107258]
ENSFCAG00000046609	BTBD17	0.419909	0.0379497	BTB domain containing 17 [Source:VGNC Symbol;Acc:VGNC:98767]
ENSFCAG00000043375	RNF223	0.390493	0.0385963	ring finger protein 223 [Source:HGNC Symbol;Acc:HGNC:40020]
ENSFCAG00000001352	CYP46A1	0.275483	0.038721	cytochrome P450 family 46 subfamily A member 1 [Source:VGNC Symbol;Acc:VGNC:103344]
ENSFCAG00000009906	PTPRB	0.390553	0.0402638	protein tyrosine phosphatase receptor type B [Source:VGNC Symbol;Acc:VGNC:69169]
ENSFCAG00000029116	HFM1	0.207114	0.0404527	helicase for meiosis 1 [Source:VGNC Symbol;Acc:VGNC:62805]
ENSFCAG00000021903	CA3H20orf144	0.188058	0.0413643	chromosome A3 C20orf144 homolog [Source:VGNC Symbol;Acc:VGNC:80043]
ENSFCAG00000033150	PTK6	0.496195	0.0424148	protein tyrosine kinase 6 [Source:VGNC Symbol;Acc:VGNC:81161]
ENSFCAG00000018760	NFAM1	0.217172	0.0427712	NFAT activating protein with ITAM motif 1 [Source:VGNC Symbol;Acc:VGNC:82493]
ENSFCAG00000028760	CB2H6orf52	0.0384846	0.0429303	chromosome B2 C6orf52 homolog [Source:VGNC Symbol;Acc:VGNC:60408]
ENSFCAG00000007915	DCDC1	0.346013	0.0431891	doublecortin domain containing 1 [Source:HGNC Symbol;Acc:HGNC:20625]
ENSFCAG00000028698	TMEM88B	0.446721	0.0433158	transmembrane protein 88B [Source:VGNC Symbol;Acc:VGNC:66369]
ENSFCAG00000013887	PGGHG	0.337045	0.0436175	protein-glucosylgalactosylhydroxylysine glucosidase [Source:VGNC Symbol;Acc:VGNC:64122]
ENSFCAG00000034540	SNORD116	0.110186	0.0454712	Small nucleolar RNA SNORD116 [Source:RFAM;Acc:RF00108]
ENSFCAG00000002193	RAB3C	0.298393	0.0457289	RAB3C, member RAS onco family [Source:VGNC Symbol;Acc:VGNC:97591]

## Sheet: Table S3
source	term name	term ID	Padj	term size	intersection size	intersection
GO:MF	cytokine binding	GO:0019955	0.0492927	111	7	CXCR4,CCR7,TRIM16,CSF1R,IL1R2,NRROS,CXCR5
GO:BP	developmental process	GO:0032502	3.05459e-05	4428	71	FABP4,FAM20C,DKK1,PECAM1,GDF6,UPK1B,TRPV2,HMOX1,MELTF,COL4A1,SPECC1,ITGA2,LGMN,ITGA5,SNAI1,CLSTN3,ANKH,MMP12,PLEKHO1,MYBPC3,ACSL4,DHCR24,LAMC2,BHLHE40,FAM20A,ODAPH,FASN,CCR7,NFIL3,CEBPB,DAAM2,CD53,TRIM16,SNX10,COL13A1,C1QL4,GBX2,PLA2G3,PTPRM,LIF,SLC2A4,FABP3,CHI3L1,CSF1R,RNF207,ZHX2,NCKAP1L,TH,PTPRN,STC1,NR4A1,ITK,LCK,ARHGEF26,RAB26,NRROS,ADAMTS20,GCNT4,VLDLR,CFAP97D1,PDX1,CHAC1,ERG,GCNT3,DCSTAMP…
GO:BP	localization	GO:0051179	0.000261296	4949	74	FABP4,GPNMB,DKK1,PECAM1,FABP5,PLA2G7,P2RX4,TRPV2,HMOX1,MELTF,CA2,ITGA2,LGMN,NKAIN1,ITGA5,SNAI1,CPLX1,CLSTN3,BDKRB2,SLC11A1,ANKH,MMP12,SLC38A6,PLEKHO1,DHCR24,LYST,LAMC2,CCR7,SV2C,INSIG1,ATP6V0D2,CEBPB,DAAM2,RAC2,SNX10,AACS,GBX2,PLA2G3,PTPRM,LIF,TLR2,MMP7,SLC2A4,SLC19A2,SLC5A6,STX3,SLC6A15,SLC38A5,FABP9,FABP3,CSF1R,RNF207,NCKAP1L,CHST2,PTPRN,CH25H,STC1,NR4A1,NCF4,KIF5A,RHCG,NR4A3,RAB26,NRROS,VLDLR,…
GO:BP	locomotion	GO:0040011	0.000581978	1386	32	GPNMB,PECAM1,PLA2G7,P2RX4,HMOX1,ITGA2,LGMN,ITGA5,SNAI1,MMP12,CXCR4,PLEKHO1,LAMC2,CCR7,DAAM2,RAC2,GBX2,PLA2G3,PTPRM,MMP7,STX3,CSF1R,NCKAP1L,CHST2,CH25H,STC1,NR4A1,NR4A3,CFAP97D1,CXCR5,ADTRP,CAMSAP3
GO:BP	cell migration	GO:0016477	0.000642291	1112	28	GPNMB,PECAM1,PLA2G7,P2RX4,HMOX1,ITGA2,LGMN,ITGA5,SNAI1,MMP12,PLEKHO1,LAMC2,CCR7,DAAM2,RAC2,GBX2,PTPRM,MMP7,CSF1R,NCKAP1L,CHST2,CH25H,STC1,NR4A1,NR4A3,CXCR5,ADTRP,CAMSAP3
GO:BP	localization of cell	GO:0051674	0.00077312	1261	30	GPNMB,PECAM1,PLA2G7,P2RX4,HMOX1,ITGA2,LGMN,ITGA5,SNAI1,MMP12,PLEKHO1,LAMC2,CCR7,DAAM2,RAC2,GBX2,PLA2G3,PTPRM,MMP7,CSF1R,NCKAP1L,CHST2,CH25H,STC1,NR4A1,NR4A3,CFAP97D1,CXCR5,ADTRP,CAMSAP3
GO:BP	cell motility	GO:0048870	0.00077312	1261	30	GPNMB,PECAM1,PLA2G7,P2RX4,HMOX1,ITGA2,LGMN,ITGA5,SNAI1,MMP12,PLEKHO1,LAMC2,CCR7,DAAM2,RAC2,GBX2,PLA2G3,PTPRM,MMP7,CSF1R,NCKAP1L,CHST2,CH25H,STC1,NR4A1,NR4A3,CFAP97D1,CXCR5,ADTRP,CAMSAP3
GO:BP	anatomical structure morphogenesis	GO:0009653	0.000851192	2019	40	FAM20C,DKK1,TRPV2,HMOX1,MELTF,COL4A1,ITGA2,ITGA5,SNAI1,ANKH,MMP12,PLEKHO1,MYBPC3,LAMC2,FAM20A,ODAPH,CEBPB,CD53,SNX10,COL13A1,GBX2,PLA2G3,PTPRM,LIF,CHI3L1,CSF1R,RNF207,ZHX2,TH,STC1,NR4A1,ARHGEF26,GCNT4,VLDLR,PDX1,GCNT3,DCSTAMP,ADTRP,SP8,CAMSAP3
GO:BP	regulation of multicellular organismal process	GO:0051239	0.00141287	1900	38	FABP4,GPNMB,DKK1,GDF6,P2RX4,TRPV2,HMOX1,LGMN,ITGA5,SNAI1,CLSTN3,SLC11A1,ANKH,MMP12,BHLHE40,ODAPH,CCR7,CEBPB,DAAM2,TRIM16,INAVA,GBX2,PLA2G3,PTPRM,LIF,TLR2,CHI3L1,CSF1R,RNF207,NCKAP1L,TH,STC1,IL1R2,ITK,DCSTAMP,MAF,HES3,ADTRP
GO:BP	response to organic substance	GO:0010033	0.00158187	1988	39	FABP4,PMEPA1,GDF6,P2RX4,COL4A1,CA2,LGMN,PAQR8,SLC11A1,LPIN1,PTGIR,MMP12,CXCR4,FASN,CCR7,INSIG1,NFIL3,CEBPB,TRIM16,SNX10,INAVA,FGF22,TLR2,SLC2A4,CHI3L1,CSF1R,PKLR,TH,CH25H,NR4A1,IL1R2,NRROS,RRAGD,PDX1,DCSTAMP,GPBAR1,CSF2RB,CXCR5,ADTRP
GO:BP	positive regulation of response to external stimulus	GO:0032103	0.00160925	276	13	FABP4,PLA2G7,P2RX4,LGMN,MMP12,CCR7,CEBPB,RAC2,PLA2G3,TLR2,STX3,CSF1R,NCKAP1L
GO:BP	organic acid transport	GO:0015849	0.00183408	235	12	FABP4,FABP5,BDKRB2,SLC11A1,SLC38A6,PLA2G3,SLC5A6,SLC6A15,SLC38A5,FABP9,FABP3,SLC13A3
GO:BP	anatomical structure development	GO:0048856	0.00185526	4109	63	FAM20C,DKK1,PECAM1,GDF6,UPK1B,TRPV2,HMOX1,MELTF,COL4A1,SPECC1,ITGA2,ITGA5,SNAI1,CLSTN3,ANKH,MMP12,PLEKHO1,MYBPC3,ACSL4,DHCR24,LAMC2,BHLHE40,FAM20A,ODAPH,FASN,CCR7,NFIL3,CEBPB,DAAM2,CD53,TRIM16,SNX10,COL13A1,GBX2,PLA2G3,PTPRM,LIF,CHI3L1,CSF1R,RNF207,ZHX2,NCKAP1L,TH,STC1,NR4A1,ITK,LCK,ARHGEF26,RAB26,NRROS,GCNT4,VLDLR,CFAP97D1,PDX1,CHAC1,GCNT3,DCSTAMP,MAF,HES3,CXCR5,ADTRP,SP8,CAMSAP3
GO:BP	tissue development	GO:0009888	0.00220885	1399	31	FAM20C,DKK1,PECAM1,GDF6,UPK1B,COL4A1,ITGA2,ITGA5,SNAI1,ANKH,MMP12,MYBPC3,DHCR24,LAMC2,FAM20A,ODAPH,FASN,CEBPB,TRIM16,SNX10,GBX2,LIF,RNF207,STC1,NR4A1,ARHGEF26,GCNT4,PDX1,GCNT3,MAF,CAMSAP3
GO:BP	cell differentiation	GO:0030154	0.00259061	2868	49	FABP4,DKK1,PECAM1,GDF6,UPK1B,TRPV2,MELTF,ITGA2,ITGA5,SNAI1,PLEKHO1,ACSL4,LAMC2,BHLHE40,FASN,CCR7,NFIL3,CEBPB,DAAM2,CD53,TRIM16,SNX10,C1QL4,GBX2,PLA2G3,PTPRM,LIF,SLC2A4,FABP3,CSF1R,ZHX2,NCKAP1L,TH,STC1,NR4A1,ITK,LCK,ARHGEF26,NRROS,ADAMTS20,VLDLR,CFAP97D1,PDX1,CHAC1,ERG,DCSTAMP,MAF,HES3,CAMSAP3
GO:BP	multicellular organism development	GO:0007275	0.00262143	3404	55	DKK1,PECAM1,GDF6,TRPV2,HMOX1,COL4A1,SPECC1,ITGA2,ITGA5,SNAI1,CLSTN3,ANKH,MMP12,MYBPC3,ACSL4,DHCR24,LAMC2,BHLHE40,ODAPH,FASN,CCR7,NFIL3,CEBPB,DAAM2,TRIM16,SNX10,COL13A1,GBX2,PLA2G3,PTPRM,LIF,CHI3L1,CSF1R,RNF207,ZHX2,NCKAP1L,TH,STC1,NR4A1,ITK,LCK,RAB26,NRROS,GCNT4,VLDLR,PDX1,CHAC1,GCNT3,DCSTAMP,MAF,HES3,CXCR5,ADTRP,SP8,CAMSAP3
GO:BP	cellular developmental process	GO:0048869	0.00320868	2889	49	FABP4,DKK1,PECAM1,GDF6,UPK1B,TRPV2,MELTF,ITGA2,ITGA5,SNAI1,PLEKHO1,ACSL4,LAMC2,BHLHE40,FASN,CCR7,NFIL3,CEBPB,DAAM2,CD53,TRIM16,SNX10,C1QL4,GBX2,PLA2G3,PTPRM,LIF,SLC2A4,FABP3,CSF1R,ZHX2,NCKAP1L,TH,STC1,NR4A1,ITK,LCK,ARHGEF26,NRROS,ADAMTS20,VLDLR,CFAP97D1,PDX1,CHAC1,ERG,DCSTAMP,MAF,HES3,CAMSAP3
GO:BP	regulation of locomotion	GO:0040012	0.00334174	739	21	GPNMB,PECAM1,PLA2G7,P2RX4,HMOX1,LGMN,SNAI1,CXCR4,LAMC2,CCR7,RAC2,PTPRM,MMP7,STX3,CSF1R,NCKAP1L,CHST2,STC1,NR4A3,ADTRP,CAMSAP3
GO:BP	positive regulation of chemotaxis	GO:0050921	0.00383104	98	8	PLA2G7,P2RX4,LGMN,CCR7,RAC2,STX3,CSF1R,NCKAP1L
GO:BP	response to chemical	GO:0042221	0.00388286	3085	51	FABP4,PMEPA1,GDF6,PLA2G7,P2RX4,HMOX1,COL4A1,CA2,LGMN,PAQR8,BDKRB2,SLC11A1,ANKH,LPIN1,PTGIR,MMP12,CXCR4,LAMC2,FASN,CCR7,INSIG1,NFIL3,CEBPB,RAC2,TRIM16,SNX10,INAVA,FGF22,GBX2,PTPRM,TLR2,SLC2A4,STX3,CHI3L1,CSF1R,PKLR,NCKAP1L,TH,PTPRN,CH25H,NR4A1,IL1R2,LCK,NRROS,RRAGD,PDX1,DCSTAMP,GPBAR1,CSF2RB,CXCR5,ADTRP
GO:BP	positive regulation of locomotion	GO:0040017	0.00562707	411	15	GPNMB,PECAM1,PLA2G7,P2RX4,HMOX1,LGMN,SNAI1,LAMC2,CCR7,RAC2,MMP7,STX3,CSF1R,NCKAP1L,NR4A3
GO:BP	regulation of localization	GO:0032879	0.00755011	1955	37	GPNMB,DKK1,PECAM1,PLA2G7,P2RX4,TRPV2,HMOX1,CA2,LGMN,NKAIN1,SNAI1,CPLX1,CLSTN3,SLC11A1,LAMC2,CCR7,INSIG1,CEBPB,RAC2,AACS,PLA2G3,PTPRM,LIF,TLR2,MMP7,STX3,FABP3,CSF1R,RNF207,NCKAP1L,CHST2,STC1,NR4A3,PDX1,CLDN10,ADTRP,CAMSAP3
GO:BP	animal organ development	GO:0048513	0.00759549	2454	43	FAM20C,DKK1,PECAM1,GDF6,COL4A1,SNAI1,ANKH,MMP12,MYBPC3,DHCR24,LAMC2,FAM20A,ODAPH,FASN,CCR7,NFIL3,CEBPB,DAAM2,TRIM16,SNX10,COL13A1,GBX2,PLA2G3,PTPRM,LIF,CHI3L1,CSF1R,RNF207,ZHX2,NCKAP1L,TH,STC1,NR4A1,ITK,LCK,NRROS,GCNT4,VLDLR,PDX1,GCNT3,DCSTAMP,MAF,CXCR5
GO:BP	response to external stimulus	GO:0009605	0.0100953	1739	34	FABP4,UPK1B,PLA2G7,P2RX4,ISG20,LGMN,BDKRB2,SLC11A1,PTGIR,MMP12,CXCR4,LYST,LAMC2,BHLHE40,FAM20A,CCR7,CEBPB,RAC2,INAVA,GBX2,PLA2G3,PTPRM,TLR2,STX3,CHI3L1,CSF1R,NCKAP1L,CH25H,NR4A1,PI3,RRAGD,CA3,CXCR5,ADTRP
GO:BP	regulation of cell migration	GO:0030334	0.0102947	667	19	GPNMB,PECAM1,PLA2G7,P2RX4,HMOX1,LGMN,SNAI1,LAMC2,CCR7,RAC2,PTPRM,MMP7,CSF1R,NCKAP1L,CHST2,STC1,NR4A3,ADTRP,CAMSAP3
GO:BP	positive regulation of cell migration	GO:0030335	0.0118652	383	14	GPNMB,PECAM1,PLA2G7,P2RX4,HMOX1,LGMN,SNAI1,LAMC2,CCR7,RAC2,MMP7,CSF1R,NCKAP1L,NR4A3
GO:BP	movement of cell or subcellular component	GO:0006928	0.0120167	1596	32	GPNMB,PECAM1,PLA2G7,P2RX4,HMOX1,ITGA2,LGMN,ITGA5,SNAI1,MMP12,PLEKHO1,LAMC2,CCR7,DAAM2,RAC2,GBX2,PLA2G3,PTPRM,MMP7,CSF1R,RNF207,NCKAP1L,CHST2,CH25H,STC1,NR4A1,KIF5A,NR4A3,CFAP97D1,CXCR5,ADTRP,CAMSAP3
GO:BP	system development	GO:0048731	0.0128123	3032	49	DKK1,PECAM1,GDF6,TRPV2,HMOX1,COL4A1,ITGA5,SNAI1,CLSTN3,MMP12,MYBPC3,ACSL4,DHCR24,LAMC2,BHLHE40,FASN,CCR7,NFIL3,CEBPB,DAAM2,SNX10,COL13A1,GBX2,PLA2G3,PTPRM,LIF,CHI3L1,CSF1R,RNF207,ZHX2,NCKAP1L,TH,STC1,NR4A1,ITK,LCK,RAB26,NRROS,GCNT4,VLDLR,PDX1,CHAC1,GCNT3,DCSTAMP,MAF,HES3,CXCR5,ADTRP,CAMSAP3
GO:BP	chemotaxis	GO:0006935	0.0138731	443	15	PLA2G7,P2RX4,LGMN,CXCR4,LAMC2,CCR7,RAC2,GBX2,PTPRM,STX3,CSF1R,NCKAP1L,CH25H,NR4A1,CXCR5
GO:BP	taxis	GO:0042330	0.0146368	445	15	PLA2G7,P2RX4,LGMN,CXCR4,LAMC2,CCR7,RAC2,GBX2,PTPRM,STX3,CSF1R,NCKAP1L,CH25H,NR4A1,CXCR5
GO:BP	inflammatory response	GO:0006954	0.0146368	445	15	FABP4,HMOX1,BDKRB2,SLC11A1,PTGIR,SAA1,FASN,CCR7,CEBPB,PLA2G3,TLR2,CHI3L1,CSF1R,IL1R2,NRROS
GO:BP	cellular response to chemical stimulus	GO:0070887	0.0148531	2096	38	FABP4,PMEPA1,GDF6,PLA2G7,P2RX4,HMOX1,COL4A1,CA2,LGMN,PAQR8,BDKRB2,LPIN1,MMP12,CXCR4,FASN,CCR7,INSIG1,NFIL3,CEBPB,RAC2,SNX10,FGF22,TLR2,SLC2A4,CSF1R,PKLR,NCKAP1L,CH25H,NR4A1,IL1R2,NRROS,RRAGD,PDX1,DCSTAMP,GPBAR1,CSF2RB,CXCR5,ADTRP
GO:BP	positive regulation of cell motility	GO:2000147	0.0193724	400	14	GPNMB,PECAM1,PLA2G7,P2RX4,HMOX1,LGMN,SNAI1,LAMC2,CCR7,RAC2,MMP7,CSF1R,NCKAP1L,NR4A3
GO:BP	cellular response to organic substance	GO:0071310	0.0206856	1639	32	FABP4,PMEPA1,GDF6,P2RX4,COL4A1,CA2,LGMN,PAQR8,LPIN1,MMP12,CXCR4,FASN,CCR7,INSIG1,NFIL3,CEBPB,SNX10,FGF22,TLR2,SLC2A4,CSF1R,PKLR,NR4A1,IL1R2,NRROS,RRAGD,PDX1,DCSTAMP,GPBAR1,CSF2RB,CXCR5,ADTRP
GO:BP	regulation of chemotaxis	GO:0050920	0.0213413	162	9	PLA2G7,P2RX4,LGMN,CXCR4,CCR7,RAC2,STX3,CSF1R,NCKAP1L
GO:BP	positive regulation of cellular component movement	GO:0051272	0.0222637	405	14	GPNMB,PECAM1,PLA2G7,P2RX4,HMOX1,LGMN,SNAI1,LAMC2,CCR7,RAC2,MMP7,CSF1R,NCKAP1L,NR4A3
GO:BP	myeloid leukocyte differentiation	GO:0002573	0.0235469	164	9	FASN,CCR7,CEBPB,SNX10,PLA2G3,LIF,CSF1R,NRROS,DCSTAMP
GO:BP	regulation of cell motility	GO:2000145	0.0238526	708	19	GPNMB,PECAM1,PLA2G7,P2RX4,HMOX1,LGMN,SNAI1,LAMC2,CCR7,RAC2,PTPRM,MMP7,CSF1R,NCKAP1L,CHST2,STC1,NR4A3,ADTRP,CAMSAP3
GO:BP	animal organ morphogenesis	GO:0009887	0.0275647	781	20	FAM20C,DKK1,SNAI1,ANKH,MYBPC3,LAMC2,FAM20A,ODAPH,CEBPB,SNX10,COL13A1,GBX2,PTPRM,LIF,RNF207,ZHX2,TH,STC1,GCNT4,GCNT3
GO:BP	tissue morphogenesis	GO:0048729	0.0307741	474	15	DKK1,COL4A1,ITGA2,ITGA5,SNAI1,MMP12,MYBPC3,GBX2,LIF,RNF207,STC1,GCNT4,PDX1,GCNT3,CAMSAP3
GO:BP	response to stimulus	GO:0050896	0.0341581	6958	87	FABP4,GPNMB,DKK1,PECAM1,PMEPA1,GDF6,UPK1B,PLA2G7,P2RX4,TRPV2,HMOX1,COL4A1,CA2,ISG20,ITGA2,LGMN,ITGA5,SNAI1,PAQR8,BDKRB2,CD7,SLC11A1,ANKH,LPIN1,PTGIR,MMP12,CXCR4,SORBS2,DHCR24,LYST,LAMC2,SAA1,BHLHE40,FAM20A,FASN,CCR7,MMP1,INSIG1,NFIL3,CEBPB,DAAM2,RAC2,TRIM16,SNX10,INAVA,C1QL4,FGF22,GBX2,PLA2G3,PTPRM,LIF,TLR2,SLC2A4,STX3,CHI3L1,CSF1R,PKLR,NCKAP1L,TH,PTPRN,CH25H,NR4A1,PI3,IL1R2,ITK,LCK,NR4A3,CD48,MM…
GO:BP	response to cytokine	GO:0034097	0.0364449	602	17	FABP4,SLC11A1,MMP12,CXCR4,FASN,CCR7,NFIL3,SNX10,TLR2,SLC2A4,CHI3L1,CSF1R,CH25H,IL1R2,DCSTAMP,CSF2RB,CXCR5
GO:BP	leukocyte migration	GO:0050900	0.0394148	267	11	PECAM1,PLA2G7,LGMN,CCR7,RAC2,CSF1R,NCKAP1L,CHST2,CH25H,CXCR5,ADTRP
GO:BP	positive regulation of leukocyte chemotaxis	GO:0002690	0.0429675	67	6	PLA2G7,LGMN,CCR7,RAC2,CSF1R,NCKAP1L
GO:BP	tooth mineralization	GO:0034505	0.049041	21	4	FAM20C,ANKH,FAM20A,ODAPH
GO:CC	cell periphery	GO:0071944	0.000777595	4221	64	DKK1,PECAM1,UPK1B,P2RX4,TRPV2,SLAMF7,MELTF,COL4A1,CA2,ITGA2,NKAIN1,ITGA5,PAQR8,CLSTN3,BDKRB2,SLC11A1,ANKH,PTGIR,MMP12,CXCR4,SLC38A6,SORBS2,PLEKHO1,ACSL4,LAMC2,FASN,CCR7,MMP1,ATP6V0D2,CD53,TRIM16,COL13A1,PTPRM,TLR2,MMP7,MMP10,SLC2A4,SLC19A2,SLC5A6,STX3,C9ORF135,SLC6A15,CSF1R,STYK1,TH,NCF4,PI3,RHCG,ITK,LCK,CD48,MMP3,GPR84,ADAMTS20,VLDLR,TMPRSS11E,CLDN10,GPBAR1,CSF2RB,SHANK2,CXCR5,GPR85,SLC13A3,ADTRP
GO:CC	endomembrane system	GO:0012505	0.00157604	2851	48	FAM20C,SERPINA1,PMEPA1,HMOX1,MELTF,ST3GAL5,LGMN,ITGA5,PAQR8,CLSTN3,BDKRB2,FADS2,SLC11A1,LPIN1,CXCR4,ACSL4,DHCR24,FAM20A,FASN,SV2C,INSIG1,RAC2,SNX10,HPD,SGPP2,PLA2G3,TLR2,SLC2A4,STX3,CHI3L1,CHST2,TH,PTPRN,CH25H,NR4A1,NCF4,RAB26,NRROS,GCNT4,VLDLR,TOM1L1,CHAC1,GCNT3,DCSTAMP,AIFM3,ST8SIA2,GPR85,ADTRP
GO:CC	cell surface	GO:0009986	0.00738881	600	17	TRPV2,SLAMF7,MELTF,ITGA2,ITGA5,CLSTN3,CXCR4,CCR7,TLR2,SLC2A4,CSF1R,CD48,NRROS,DCSTAMP,CSF2RB,CXCR5,ADTRP
GO:CC	extracellular region	GO:0005576	0.0102883	1463	29	FAM20C,SERPINA1,DKK1,PECAM1,GDF6,PLA2G7,MELTF,COL4A1,LGMN,ANKH,MMP12,SAA1,FAM20A,COL13A1,C1QL4,FGF22,PLA2G3,LIF,SLC2A4,FABP3,CHI3L1,MUC5AC,PI15,TH,STC1,PI3,ADAMTS20,VLDLR,TMPRSS11E
GO:CC	plasma membrane	GO:0005886	0.037665	3871	55	DKK1,PECAM1,UPK1B,P2RX4,TRPV2,SLAMF7,MELTF,CA2,ITGA2,NKAIN1,ITGA5,PAQR8,CLSTN3,BDKRB2,SLC11A1,ANKH,PTGIR,CXCR4,SLC38A6,SORBS2,PLEKHO1,ACSL4,FASN,CCR7,ATP6V0D2,CD53,TRIM16,PTPRM,TLR2,SLC2A4,SLC19A2,SLC5A6,STX3,C9ORF135,SLC6A15,CSF1R,STYK1,TH,NCF4,PI3,RHCG,ITK,LCK,CD48,GPR84,VLDLR,TMPRSS11E,CLDN10,GPBAR1,CSF2RB,SHANK2,CXCR5,GPR85,SLC13A3,ADTRP
GO:CC	membrane	GO:0016020	0.0446355	7690	92	GPNMB,DKK1,PECAM1,PMEPA1,UPK1B,PRIMA1,P2RX4,TRPV2,SLAMF7,MELTF,COL4A1,ST3GAL5,CA2,ITGA2,NKAIN1,ITGA5,FADS1,PAQR8,CPLX1,CLSTN3,BDKRB2,CD7,FADS2,SLC11A1,ANKH,LPIN1,MCEMP1,PTGIR,CXCR4,SLC38A6,SORBS2,PLEKHO1,ACSL4,DHCR24,LYST,LAMC2,FASN,CCR7,SV2C,INSIG1,ATP6V0D2,RAC2,CD53,TRIM16,SNX10,HPD,SGPP2,PTPRM,TLR2,SLC2A4,SLC19A2,SLC5A6,STX3,C9ORF135,SLC6A15,SLC38A5,CSF1R,STYK1,TH,PTPRN,CH25H,NR4A1,NCF4,PI3,IL…
GO:CC	extracellular space	GO:0005615	0.0490801	982	21	FAM20C,SERPINA1,DKK1,PECAM1,PLA2G7,MELTF,COL4A1,MMP12,SAA1,FAM20A,COL13A1,C1QL4,LIF,SLC2A4,FABP3,CHI3L1,PI15,STC1,PI3,ADAMTS20,VLDLR
KEGG	PPAR signaling pathway	KEGG:03320	0.000130385	21	5	FABP4,FABP5,ACSL4,MMP1,FABP9

## Sheet: Table S4
source	term name	term ID	Padj	term size	intersection size	intersections
GO:MF	protein binding	GO:0005515	0.00011341	7166	113	S100A14,TENM4,ANGPT1,LGI2,PTHLH,NOS2,OTOL1,RSAD2,TNNT2,DOC2B,ACKR4,SERPINF2,CXCL10,ISG15,LY6G6C,TXNIP,OASL,RFLNB,IRF7,IFIT3,CARMIL3,RAP1GAP,VCAM1,RGL3,TNFSF10,MX1,FGFBP3,ATP6V0A4,ARHGDIB,PARP14,PER2,PLIN5,IFIT1,SYNPO2,COL3A1,FRMD3,BMP4,RTP4,SYTL2,COL26A1,PXDNL,SH3RF2,FOXP2,UNC5B,RASGRP3,CLGN,CLDN1,DCDC1,SOX9,EXOC3L4,SSBP2,SORCS2,LRP4,EPHB2,FIBIN,CCL28,ATOH8,PLK2,BACH2,COL12A1,PTPRB,RNF32,HAND2,PL…
GO:MF	cytokine receptor binding	GO:0005126	0.00227358	182	11	S100A14,CXCL10,TNFSF10,CCL28,CXCL6,TGFB2,CXCL14,KITLG,GATA3,NGF,STAT1
GO:MF	2'-5'-oligoadenylate synthetase activity	GO:0001730	0.0105941	6	3	OASL,OAS1,OAS3
GO:MF	signaling receptor binding	GO:0005102	0.0147074	1057	27	S100A14,ANGPT1,PTHLH,CXCL10,ISG15,VCAM1,TNFSF10,COL3A1,BMP4,RTP4,SYTL2,LRP4,EPHB2,CCL28,CXCL6,PLSCR4,SEMA3G,GAB2,LGI1,TGFB2,CXCL14,C1QTNF12,SEMA3C,KITLG,GATA3,NGF,STAT1
GO:MF	double-stranded RNA binding	GO:0003725	0.027222	63	6	DDX60,OASL,DHX58,OAS1,DDX58,OAS3
GO:MF	NAD+ ADP-ribosyltransferase activity	GO:0003950	0.0440949	23	4	ART4,PARP15,PARP14,PARP9
GO:BP	response to external stimulus	GO:0009605	1.94633e-10	1739	53	ARX,S100A14,ANGPT1,NOS2,BST2,RHO,RSAD2,DDX60,PDK4,ACKR4,SERPINF2,CXCL10,ISG15,OASL,IRF7,IFIT3,IFI6,STRA6,VCAM1,EDNRA,CD86,DHX58,MX1,PARP14,PER2,IFIT1,BMP4,UNC5B,OAS1,IFI44,SOX9,EPHB2,CCL28,CMPK2,DDX58,PRKCG,PTGER4,CXCL6,PLSCR4,SEMA3G,LGI1,TRPV1,CXCL14,C1QTNF12,OAS3,CEBPA,FOXA2,TRIM14,SEMA3C,MMRN2,GATA3,PARP9,STAT1
GO:BP	response to stimulus	GO:0050896	7.22499e-10	6958	119	ARX,S100A14,HTR3A,TENM4,RERG,ANGPT1,PTHLH,NOS2,BST2,OTOL1,RHO,RSAD2,TNNT2,RASSF2,DDX60,PDK4,ACKR4,HFM1,SERPINF2,CXCL10,NFAM1,ISG15,TXNIP,OASL,IRF7,IFI44L,IFIT3,IFI6,STRA6,RAP1GAP,VCAM1,EDNRA,CD86,RGL3,VEPH1,TNFSF10,DHX58,PTH2R,MX1,FGFBP3,EMX1,CYP46A1,ARHGDIB,PARP14,PER2,PLIN5,IFIT1,COL3A1,RAB30,PLCB4,BMP4,RTP4,PLCH2,PXDNL,SH3RF2,SP5,UNC5B,OAS1,ACER1,RASGRP3,CLGN,IFI44,UBA7,CLDN1,DCDC1,SOX9,LRP4,E…
GO:BP	multicellular organism development	GO:0007275	5.74722e-09	3404	75	ARX,TNMD,CDHR1,TENM4,ANGPT1,LGI2,PTHLH,RHO,RSAD2,TNNT2,RASSF2,SERPINF2,CXCL10,NFAM1,ISG15,RFLNB,STRA6,EDNRA,ISM1,EMX1,ARHGDIB,COL3A1,BMP4,PCDH18,FOXP2,SP5,UNC5B,SOX9,LRP4,EPHB2,ATOH8,PLK2,NPTX1,LIMS2,COL12A1,PTPRB,DACH1,PLXDC1,HAND2,PLCE1,PRKCG,PTGER4,ATP6V1B1,CITED2,SEMA3G,GAB2,LGI1,TGFB2,HS3ST6,TPPP3,MEOX1,MYLK,SOX5,ADGRG6,PCSK6,EPB42,LMO4,CSGALNACT1,HOXC4,CEBPA,TNNC1,FOXA2,SEMA3C,INPP5D,KITLG,…
GO:BP	anatomical structure development	GO:0048856	7.12412e-09	4109	84	ARX,TNMD,CDHR1,TENM4,ANGPT1,LGI2,PTHLH,OTOL1,RHO,RSAD2,TNNT2,RASSF2,SERPINF2,CXCL10,NFAM1,ISG15,TXNIP,RFLNB,STRA6,ADAMTS15,EDNRA,ISM1,EMX1,ARHGDIB,COL3A1,BMP4,PCDH18,FOXP2,SP5,UNC5B,ACER1,CLDN1,SOX9,LRP4,EPHB2,ATOH8,PLK2,NPTX1,LIMS2,CB3H15ORF62,COL12A1,PTPRB,DACH1,PLXDC1,HAND2,PLCE1,PRKCG,PTGER4,ATP6V1B1,ACTC1,CITED2,SEMA3G,GAB2,LGI1,TGFB2,HS3ST6,TPPP3,MEOX1,MYLK,CXCL14,SOX5,ADGRG6,PCSK6,NEK5,EPB…
GO:BP	immune system process	GO:0002376	1.14874e-08	1804	51	S100A14,ANGPT1,NOS2,BST2,RSAD2,RASSF2,DDX60,ACKR4,CXCL10,NFAM1,ISG15,OASL,IRF7,IFI44L,IFIT3,IFI6,VCAM1,CD86,TNFSF10,DHX58,MX1,PARP14,IFIT1,COL3A1,BMP4,OAS1,IFI44,SOX9,EPHB2,CCL28,BACH2,DDX58,HAND2,PTGER4,CXCL6,CITED2,GAB2,TGFB2,CXCL14,EPB42,LMO4,OAS3,CEBPA,TRIM14,SELP,INPP5D,KITLG,MFSD6,GATA3,PARP9,STAT1
GO:BP	system development	GO:0048731	4.90189e-08	3032	68	ARX,TNMD,CDHR1,TENM4,ANGPT1,LGI2,PTHLH,RHO,RSAD2,TNNT2,RASSF2,SERPINF2,CXCL10,NFAM1,ISG15,RFLNB,STRA6,EDNRA,ISM1,EMX1,COL3A1,BMP4,PCDH18,FOXP2,SP5,UNC5B,SOX9,LRP4,EPHB2,ATOH8,PLK2,NPTX1,LIMS2,PTPRB,PLXDC1,HAND2,PLCE1,PRKCG,PTGER4,CITED2,SEMA3G,GAB2,LGI1,TGFB2,TPPP3,MYLK,SOX5,ADGRG6,EPB42,LMO4,CSGALNACT1,HOXC4,CEBPA,TNNC1,FOXA2,SEMA3C,INPP5D,KITLG,LRIG1,MMRN2,GATA3,LPAR3,SIM2,FGFR2,ABI3BP,PTK6,NGF…
GO:BP	immune response	GO:0006955	6.32958e-08	1068	37	S100A14,ANGPT1,NOS2,BST2,RSAD2,DDX60,ACKR4,CXCL10,NFAM1,ISG15,OASL,IRF7,IFI44L,IFIT3,IFI6,CD86,TNFSF10,DHX58,MX1,PARP14,IFIT1,COL3A1,OAS1,IFI44,CCL28,BACH2,DDX58,PTGER4,CXCL6,TGFB2,CXCL14,OAS3,TRIM14,INPP5D,GATA3,PARP9,STAT1
GO:BP	defense response to symbiont	GO:0140546	9.95029e-08	183	16	BST2,RSAD2,DDX60,CXCL10,ISG15,OASL,IRF7,IFIT3,IFI6,DHX58,MX1,IFIT1,OAS1,DDX58,OAS3,STAT1
GO:BP	defense response to virus	GO:0051607	9.95029e-08	183	16	BST2,RSAD2,DDX60,CXCL10,ISG15,OASL,IRF7,IFIT3,IFI6,DHX58,MX1,IFIT1,OAS1,DDX58,OAS3,STAT1
GO:BP	developmental process	GO:0032502	1.56832e-07	4428	85	ARX,TNMD,CDHR1,TENM4,ANGPT1,LGI2,PTHLH,OTOL1,RHO,RSAD2,TNNT2,RASSF2,SERPINF2,CXCL10,NFAM1,ISG15,TXNIP,RFLNB,STRA6,ADAMTS15,EDNRA,ISM1,EMX1,ARHGDIB,COL3A1,BMP4,PCDH18,FOXP2,SP5,UNC5B,ACER1,CLDN1,SOX9,LRP4,EPHB2,ATOH8,PLK2,NPTX1,LIMS2,CB3H15ORF62,COL12A1,PTPRB,DACH1,PLXDC1,HAND2,PLCE1,PRKCG,PTGER4,ATP6V1B1,ACTC1,CITED2,SEMA3G,GAB2,NHSL2,LGI1,TGFB2,HS3ST6,TPPP3,MEOX1,MYLK,CXCL14,SOX5,ADGRG6,PCSK6,NE…
GO:BP	anatomical structure morphogenesis	GO:0009653	2.15893e-07	2019	52	ARX,TNMD,CDHR1,TENM4,ANGPT1,TNNT2,SERPINF2,CXCL10,RFLNB,STRA6,ADAMTS15,EDNRA,ISM1,EMX1,BMP4,SP5,UNC5B,SOX9,LRP4,EPHB2,ATOH8,PLK2,NPTX1,LIMS2,CB3H15ORF62,COL12A1,PTPRB,PLXDC1,HAND2,ATP6V1B1,ACTC1,CITED2,SEMA3G,LGI1,TGFB2,MEOX1,MYLK,ADGRG6,EPB42,LMO4,CSGALNACT1,HOXC4,TNNC1,FOXA2,SEMA3C,LRIG1,MMRN2,GATA3,LPAR3,FGFR2,NGF,STAT1
GO:BP	animal organ development	GO:0048513	3.72489e-07	2454	58	ARX,TENM4,ANGPT1,PTHLH,OTOL1,RHO,RSAD2,TNNT2,RASSF2,NFAM1,ISG15,TXNIP,RFLNB,STRA6,EDNRA,EMX1,COL3A1,BMP4,PCDH18,FOXP2,SP5,ACER1,CLDN1,SOX9,LRP4,EPHB2,LIMS2,HAND2,PLCE1,PTGER4,ATP6V1B1,ACTC1,CITED2,SEMA3G,GAB2,TGFB2,TPPP3,MEOX1,MYLK,CXCL14,SOX5,ADGRG6,EPB42,LMO4,CSGALNACT1,HOXC4,CEBPA,TNNC1,FOXA2,SEMA3C,INPP5D,KITLG,LRIG1,GATA3,SIM2,FGFR2,ABI3BP,STAT1
GO:BP	response to biotic stimulus	GO:0009607	3.9372e-07	872	32	S100A14,NOS2,BST2,RSAD2,DDX60,CXCL10,ISG15,TXNIP,OASL,IRF7,IFIT3,IFI6,CD86,DHX58,MX1,PARP14,IFIT1,OAS1,IFI44,CMPK2,DDX58,DACH1,PTGER4,CXCL6,PLSCR4,CXCL14,OAS3,TRIM14,MMRN2,GATA3,PARP9,STAT1
GO:BP	positive regulation of biological process	GO:0048518	4.07631e-07	4672	87	ARX,S100A14,TENM4,ANGPT1,NOS2,RSAD2,DOC2B,RASSF2,DDX60,SERPINF2,CXCL10,NFAM1,ISG15,OASL,IRF7,STRA6,VCAM1,EDNRA,CD86,TNFSF10,DHX58,PTH2R,FGFBP3,CYP46A1,PARP14,PLIN5,IFIT1,SYNPO2,BMP4,COL26A1,SH3RF2,UNC5B,OAS1,HELZ2,CLDN1,SOX9,SSBP2,LRP4,EPHB2,CCL28,ZYG11A,ATOH8,PLK2,LIMS2,DDX58,CB3H15ORF62,HAND2,PLCE1,PRKCG,PTGER4,AUTS2,ARRDC4,ACTC1,CITED2,SEMA3G,GAB2,LGI1,TGFB2,TPPP3,MEOX1,MYLK,CXCL14,RESF1,SOX5,…
GO:BP	multicellular organismal process	GO:0032501	8.13211e-07	5326	94	ARX,TNMD,CDHR1,TENM4,ANGPT1,LGI2,PTHLH,NOS2,RHO,RSAD2,TNNT2,RASSF2,PDK4,SERPINF2,CXCL10,NFAM1,ISG15,RFLNB,IRF7,STRA6,EDNRA,DHX58,ISM1,PTH2R,FGFBP3,EMX1,ATP6V0A4,ARHGDIB,PER2,COL3A1,BMP4,RTP4,PCDH18,FOXP2,SP5,UNC5B,OAS1,ACER1,CLDN1,SOX9,LRP4,EPHB2,ATOH8,PLK2,NPTX1,LIMS2,DDX58,COL12A1,PTPRB,DACH1,PLXDC1,HAND2,PLCE1,PRKCG,PTGER4,ATP6V1B1,ACTC1,CITED2,SEMA3G,GAB2,LGI1,TGFB2,TRPV1,HS3ST6,TPPP3,MEOX1,M…
GO:BP	response to virus	GO:0009615	9.85644e-07	246	17	BST2,RSAD2,DDX60,CXCL10,ISG15,OASL,IRF7,IFIT3,IFI6,DHX58,MX1,IFIT1,OAS1,DDX58,OAS3,GATA3,STAT1
GO:BP	biological regulation	GO:0065007	2.55503e-06	10476	145	ARX,SPTSSB,TNMD,S100A14,CDHR1,HTR3A,TENM4,RERG,ANGPT1,PTHLH,PARP15,NOS2,BST2,OTOL1,RHO,RSAD2,TNNT2,DOC2B,RASSF2,DDX60,PDK4,ACKR4,SERPINF2,CXCL10,NFAM1,ISG15,TXNIP,OASL,RFLNB,IRF7,IFIT3,IFI6,STRA6,RAP1GAP,VCAM1,EDNRA,CD86,RGL3,VEPH1,TNFSF10,DHX58,ISM1,PTH2R,MX1,FGFBP3,EMX1,ATP6V0A4,CYP46A1,ARHGDIB,PARP14,PER2,PLIN5,IFIT1,SYNPO2,RAB3C,COL3A1,RAB30,PLCB4,BMP4,PLCH2,COL26A1,SH3RF2,FOXP2,SP5,UNC5B,OAS…
GO:BP	biological process involved in interspecies interaction between organisms	GO:0044419	3.05331e-06	947	32	S100A14,NOS2,BST2,RSAD2,DDX60,CXCL10,ISG15,OASL,IRF7,IFIT3,IFI6,CD86,DHX58,MX1,PARP14,IFIT1,OAS1,IFI44,CLDN1,SIGLEC1,CMPK2,DDX58,PTGER4,CXCL6,PLSCR4,CXCL14,OAS3,TRIM14,MMRN2,GATA3,PARP9,STAT1
GO:BP	response to other organism	GO:0051707	3.11184e-06	842	30	S100A14,NOS2,BST2,RSAD2,DDX60,CXCL10,ISG15,OASL,IRF7,IFIT3,IFI6,CD86,DHX58,MX1,PARP14,IFIT1,OAS1,IFI44,CMPK2,DDX58,PTGER4,CXCL6,PLSCR4,CXCL14,OAS3,TRIM14,MMRN2,GATA3,PARP9,STAT1
GO:BP	response to external biotic stimulus	GO:0043207	3.11184e-06	842	30	S100A14,NOS2,BST2,RSAD2,DDX60,CXCL10,ISG15,OASL,IRF7,IFIT3,IFI6,CD86,DHX58,MX1,PARP14,IFIT1,OAS1,IFI44,CMPK2,DDX58,PTGER4,CXCL6,PLSCR4,CXCL14,OAS3,TRIM14,MMRN2,GATA3,PARP9,STAT1
GO:BP	cellular response to stimulus	GO:0051716	3.14825e-06	5984	100	S100A14,HTR3A,TENM4,RERG,ANGPT1,PTHLH,NOS2,OTOL1,RHO,RSAD2,RASSF2,DDX60,PDK4,ACKR4,HFM1,SERPINF2,CXCL10,NFAM1,ISG15,TXNIP,OASL,IRF7,IFIT3,IFI6,RAP1GAP,VCAM1,EDNRA,CD86,RGL3,VEPH1,TNFSF10,DHX58,PTH2R,MX1,FGFBP3,CYP46A1,ARHGDIB,PARP14,PLIN5,IFIT1,COL3A1,RAB30,PLCB4,BMP4,PLCH2,PXDNL,SH3RF2,SP5,UNC5B,OAS1,ACER1,RASGRP3,CLGN,UBA7,DCDC1,SOX9,LRP4,EPHB2,FIBIN,CCL28,CMPK2,ATOH8,PLK2,NPTX1,LIMS2,CB3H15ORF…
GO:BP	cell surface receptor signaling pathway	GO:0007166	6.47432e-06	2018	49	ANGPT1,OTOL1,RASSF2,PDK4,ACKR4,CXCL10,NFAM1,ISG15,TXNIP,OASL,IRF7,IFI6,EDNRA,CD86,VEPH1,TNFSF10,PTH2R,MX1,FGFBP3,PARP14,COL3A1,BMP4,UNC5B,OAS1,SOX9,LRP4,EPHB2,ATOH8,LIMS2,HAND2,PLCE1,CITED2,SEMA3G,GAB2,GPR75,TGFB2,ADGRG6,C1QTNF12,OAS3,CEBPA,SEMA3C,KITLG,MMRN2,GATA3,FGFR2,PARP9,PTK6,NGF,STAT1
GO:BP	response to chemical	GO:0042221	6.70256e-06	3085	64	ARX,S100A14,HTR3A,RERG,ANGPT1,NOS2,TNNT2,PDK4,ACKR4,CXCL10,ISG15,OASL,IRF7,IFIT3,VCAM1,EDNRA,CD86,VEPH1,MX1,FGFBP3,EMX1,CYP46A1,PARP14,IFIT1,COL3A1,BMP4,RTP4,PXDNL,SP5,UNC5B,OAS1,ACER1,CLGN,SOX9,EPHB2,FIBIN,CCL28,CMPK2,DDX58,PRKCG,PTGER4,CXCL6,PLSCR4,ATP6V1B1,CITED2,SEMA3G,GPR75,LGI1,TGFB2,TRPV1,MYLK,CXCL14,SOX5,C1QTNF12,OAS3,CEBPA,SEMA3C,SELP,MMRN2,GATA3,FGFR2,PARP9,PTK6,STAT1
GO:BP	regulation of biological process	GO:0050789	8.17934e-06	9834	138	ARX,TNMD,S100A14,HTR3A,TENM4,RERG,ANGPT1,PTHLH,PARP15,NOS2,BST2,OTOL1,RHO,RSAD2,TNNT2,DOC2B,RASSF2,DDX60,PDK4,ACKR4,SERPINF2,CXCL10,NFAM1,ISG15,TXNIP,OASL,RFLNB,IRF7,IFIT3,IFI6,STRA6,RAP1GAP,VCAM1,EDNRA,CD86,RGL3,VEPH1,TNFSF10,DHX58,ISM1,PTH2R,MX1,FGFBP3,EMX1,CYP46A1,ARHGDIB,PARP14,PER2,PLIN5,IFIT1,SYNPO2,RAB3C,COL3A1,RAB30,PLCB4,BMP4,PLCH2,COL26A1,SH3RF2,FOXP2,SP5,UNC5B,OAS1,HELZ2,ACER1,RASGRP3,…
GO:BP	regulation of multicellular organismal process	GO:0051239	8.29178e-06	1900	47	ARX,TNMD,TENM4,ANGPT1,PTHLH,NOS2,RSAD2,TNNT2,RASSF2,PDK4,SERPINF2,CXCL10,NFAM1,ISG15,RFLNB,IRF7,STRA6,EDNRA,DHX58,ISM1,PTH2R,ARHGDIB,BMP4,OAS1,SOX9,LRP4,EPHB2,ATOH8,PLK2,NPTX1,DDX58,HAND2,PTGER4,CITED2,SEMA3G,TGFB2,SOX5,OAS3,TNNC1,FOXA2,INPP5D,KITLG,MMRN2,GATA3,LPAR3,ABI3BP,STAT1
GO:BP	response to organic substance	GO:0010033	1.18378e-05	1988	48	S100A14,HTR3A,RERG,ANGPT1,NOS2,PDK4,ACKR4,CXCL10,ISG15,OASL,IRF7,IFIT3,VCAM1,EDNRA,CD86,VEPH1,MX1,FGFBP3,PARP14,IFIT1,COL3A1,BMP4,SP5,OAS1,CLGN,SOX9,FIBIN,CMPK2,DDX58,PRKCG,PTGER4,CXCL6,PLSCR4,CITED2,GPR75,TGFB2,TRPV1,SOX5,C1QTNF12,OAS3,CEBPA,SELP,MMRN2,GATA3,FGFR2,PARP9,PTK6,STAT1
GO:BP	negative regulation of viral process	GO:0048525	1.31104e-05	59	9	RSAD2,ISG15,OASL,MX1,IFIT1,OAS1,OAS3,TRIM14,STAT1
GO:BP	regulation of response to external stimulus	GO:0032101	1.38142e-05	641	25	S100A14,DDX60,SERPINF2,CXCL10,ISG15,OASL,IRF7,IFIT3,DHX58,PARP14,IFIT1,OAS1,EPHB2,PRKCG,PTGER4,SEMA3G,CXCL14,C1QTNF12,OAS3,CEBPA,FOXA2,MMRN2,GATA3,PARP9,STAT1
GO:BP	regulation of immune system process	GO:0002682	1.51849e-05	1012	32	S100A14,ANGPT1,RSAD2,RASSF2,DDX60,CXCL10,NFAM1,ISG15,OASL,IRF7,VCAM1,CD86,DHX58,PARP14,COL3A1,BMP4,OAS1,SOX9,EPHB2,CCL28,DDX58,PTGER4,TGFB2,CXCL14,OAS3,CEBPA,SELP,INPP5D,KITLG,GATA3,PARP9,STAT1
GO:BP	circulatory system development	GO:0072359	1.79939e-05	802	28	TNMD,TENM4,ANGPT1,TNNT2,SERPINF2,CXCL10,STRA6,EDNRA,ISM1,COL3A1,BMP4,SOX9,EPHB2,PLK2,PTPRB,PLXDC1,HAND2,CITED2,TGFB2,MYLK,ADGRG6,LMO4,TNNC1,SEMA3C,MMRN2,GATA3,ABI3BP,STAT1
GO:BP	signaling	GO:0023052	2.21742e-05	5210	89	S100A14,HTR3A,TENM4,RERG,ANGPT1,PTHLH,NOS2,OTOL1,RHO,RSAD2,DOC2B,RASSF2,DDX60,PDK4,ACKR4,SERPINF2,CXCL10,NFAM1,ISG15,TXNIP,OASL,IRF7,IFI6,RAP1GAP,VCAM1,EDNRA,CD86,RGL3,VEPH1,TNFSF10,DHX58,PTH2R,MX1,FGFBP3,CYP46A1,ARHGDIB,PARP14,PLIN5,COL3A1,RAB30,PLCB4,BMP4,PLCH2,SH3RF2,UNC5B,OAS1,GABRG1,RASGRP3,DCDC1,SOX9,SORCS2,LRP4,EPHB2,FIBIN,ATOH8,PLK2,NPTX1,LIMS2,CB3H15ORF62,ARHGAP20,HAND2,PLCE1,PRKCG,PTGER…
GO:BP	regulation of cell migration	GO:0030334	3.03444e-05	667	25	S100A14,ANGPT1,CXCL10,ARHGDIB,BMP4,SH3RF2,CLDN1,SOX9,EPHB2,CCL28,ATOH8,PLK2,DACH1,PTGER4,CITED2,SEMA3G,TGFB2,MYLK,CXCL14,LMO4,SEMA3C,SELP,KITLG,MMRN2,GATA3
GO:BP	defense response	GO:0006952	3.06666e-05	986	31	S100A14,NOS2,BST2,RSAD2,DDX60,CXCL10,ISG15,OASL,IRF7,IFIT3,IFI6,DHX58,MX1,PARP14,IFIT1,OAS1,DDX58,PTGER4,CXCL6,TRPV1,CXCL14,C1QTNF12,OAS3,CEBPA,TRIM14,SELP,MMRN2,GATA3,ABI3BP,PARP9,STAT1
GO:BP	tissue development	GO:0009888	3.10203e-05	1399	38	ARX,TENM4,PTHLH,OTOL1,TNNT2,CXCL10,ISG15,TXNIP,RFLNB,STRA6,EDNRA,EMX1,BMP4,ACER1,SOX9,LRP4,ATOH8,COL12A1,HAND2,ACTC1,CITED2,SEMA3G,TGFB2,TPPP3,MEOX1,MYLK,SOX5,LMO4,CSGALNACT1,HOXC4,TNNC1,FOXA2,SEMA3C,KITLG,MMRN2,GATA3,PTK6,STAT1
GO:BP	cell communication	GO:0007154	3.60671e-05	5259	89	S100A14,HTR3A,TENM4,RERG,ANGPT1,PTHLH,NOS2,OTOL1,RHO,RSAD2,DOC2B,RASSF2,DDX60,PDK4,ACKR4,SERPINF2,CXCL10,NFAM1,ISG15,TXNIP,OASL,IRF7,IFI6,RAP1GAP,VCAM1,EDNRA,CD86,RGL3,VEPH1,TNFSF10,DHX58,PTH2R,MX1,FGFBP3,CYP46A1,ARHGDIB,PARP14,PLIN5,COL3A1,RAB30,PLCB4,BMP4,PLCH2,SH3RF2,UNC5B,OAS1,GABRG1,RASGRP3,DCDC1,SOX9,SORCS2,LRP4,EPHB2,FIBIN,ATOH8,PLK2,NPTX1,LIMS2,CB3H15ORF62,ARHGAP20,HAND2,PLCE1,PRKCG,PTGER…
GO:BP	defense response to other organism	GO:0098542	3.92243e-05	626	24	S100A14,NOS2,BST2,RSAD2,DDX60,CXCL10,ISG15,OASL,IRF7,IFIT3,IFI6,DHX58,MX1,PARP14,IFIT1,OAS1,DDX58,CXCL6,CXCL14,OAS3,TRIM14,MMRN2,PARP9,STAT1
GO:BP	cardiac neural crest cell differentiation involved in heart development	GO:0061307	4.24444e-05	10	5	EDNRA,BMP4,HAND2,CITED2,SEMA3C
GO:BP	cardiac neural crest cell development involved in heart development	GO:0061308	4.24444e-05	10	5	EDNRA,BMP4,HAND2,CITED2,SEMA3C
GO:BP	negative regulation of multicellular organismal process	GO:0051241	5.11108e-05	685	25	TNMD,ANGPT1,PTHLH,SERPINF2,CXCL10,RFLNB,DHX58,ISM1,ARHGDIB,BMP4,OAS1,SOX9,LRP4,EPHB2,PLK2,PTGER4,SEMA3G,TGFB2,OAS3,FOXA2,INPP5D,MMRN2,GATA3,ABI3BP,STAT1
GO:BP	mesenchyme development	GO:0060485	6.90267e-05	214	14	RFLNB,EDNRA,BMP4,SOX9,HAND2,ACTC1,CITED2,SEMA3G,TGFB2,MEOX1,FOXA2,SEMA3C,KITLG,GATA3
GO:BP	regulation of cellular process	GO:0050794	6.98008e-05	9238	130	ARX,TNMD,S100A14,HTR3A,TENM4,RERG,ANGPT1,PTHLH,PARP15,NOS2,BST2,OTOL1,RHO,RSAD2,DOC2B,RASSF2,DDX60,PDK4,ACKR4,SERPINF2,CXCL10,NFAM1,ISG15,TXNIP,OASL,RFLNB,IRF7,IFIT3,IFI6,RAP1GAP,VCAM1,EDNRA,CD86,RGL3,VEPH1,TNFSF10,DHX58,PTH2R,MX1,FGFBP3,EMX1,CYP46A1,ARHGDIB,PARP14,PER2,PLIN5,SYNPO2,RAB3C,COL3A1,RAB30,PLCB4,BMP4,PLCH2,COL26A1,SH3RF2,FOXP2,SP5,UNC5B,OAS1,HELZ2,RASGRP3,CLDN1,DCDC1,SOX9,SSBP2,SORCS2…
GO:BP	signal transduction	GO:0007165	8.60234e-05	4832	83	S100A14,HTR3A,TENM4,RERG,ANGPT1,PTHLH,NOS2,OTOL1,RHO,RSAD2,RASSF2,DDX60,PDK4,ACKR4,SERPINF2,CXCL10,NFAM1,ISG15,TXNIP,OASL,IRF7,IFI6,RAP1GAP,VCAM1,EDNRA,CD86,RGL3,VEPH1,TNFSF10,DHX58,PTH2R,MX1,FGFBP3,ARHGDIB,PARP14,PLIN5,COL3A1,RAB30,PLCB4,BMP4,PLCH2,SH3RF2,UNC5B,OAS1,RASGRP3,DCDC1,SOX9,LRP4,EPHB2,FIBIN,ATOH8,NPTX1,LIMS2,CB3H15ORF62,ARHGAP20,HAND2,PLCE1,PRKCG,PTGER4,CITED2,SEMA3G,GAB2,GPR75,ASB14,…
GO:BP	positive regulation of cellular process	GO:0048522	8.62646e-05	4247	76	S100A14,TENM4,ANGPT1,NOS2,RSAD2,DOC2B,RASSF2,DDX60,SERPINF2,CXCL10,NFAM1,ISG15,OASL,IRF7,VCAM1,EDNRA,CD86,TNFSF10,DHX58,FGFBP3,CYP46A1,PARP14,PLIN5,SYNPO2,BMP4,COL26A1,SH3RF2,UNC5B,HELZ2,CLDN1,SOX9,SSBP2,LRP4,EPHB2,CCL28,ZYG11A,ATOH8,PLK2,LIMS2,CB3H15ORF62,HAND2,PLCE1,PRKCG,AUTS2,ARRDC4,CITED2,SEMA3G,GAB2,LGI1,TGFB2,TPPP3,MEOX1,MYLK,CXCL14,RESF1,SOX5,NEK5,C1QTNF12,LMO4,HOXC4,TFDP2,CEBPA,FOXA2,TRI…
GO:BP	regulation of cellular component movement	GO:0051270	8.65487e-05	756	26	S100A14,ANGPT1,CXCL10,ARHGDIB,BMP4,SH3RF2,CLDN1,SOX9,EPHB2,CCL28,ATOH8,PLK2,DACH1,PTGER4,CITED2,SEMA3G,TGFB2,MYLK,CXCL14,LMO4,TNNC1,SEMA3C,SELP,KITLG,MMRN2,GATA3
GO:BP	negative regulation of epithelial cell proliferation	GO:0050680	9.14641e-05	97	10	TNMD,BMP4,SOX9,ATOH8,LIMS2,TGFB2,MMRN2,GATA3,FGFR2,STAT1
GO:BP	regulation of cell motility	GO:2000145	9.69464e-05	708	25	S100A14,ANGPT1,CXCL10,ARHGDIB,BMP4,SH3RF2,CLDN1,SOX9,EPHB2,CCL28,ATOH8,PLK2,DACH1,PTGER4,CITED2,SEMA3G,TGFB2,MYLK,CXCL14,LMO4,SEMA3C,SELP,KITLG,MMRN2,GATA3
GO:BP	cardiac ventricle development	GO:0003231	0.000100971	98	10	TNNT2,STRA6,EDNRA,BMP4,HAND2,CITED2,LMO4,TNNC1,SEMA3C,GATA3
GO:BP	intracellular signal transduction	GO:0035556	0.0001049	1924	45	RERG,ANGPT1,NOS2,RASSF2,DDX60,ACKR4,SERPINF2,OASL,IFI6,RAP1GAP,VCAM1,EDNRA,RGL3,TNFSF10,DHX58,ARHGDIB,RAB30,PLCB4,BMP4,PLCH2,SH3RF2,UNC5B,RASGRP3,DCDC1,SOX9,EPHB2,FIBIN,CB3H15ORF62,ARHGAP20,HAND2,PLCE1,PRKCG,ASB14,TGFB2,ADGRG6,C1QTNF12,OAS3,PIRT,SELP,INPP5D,KITLG,GATA3,LPAR3,FGFR2,STAT1
GO:BP	negative regulation of biological process	GO:0048519	0.000125607	4119	74	ARX,TNMD,RERG,ANGPT1,PTHLH,PARP15,NOS2,BST2,RSAD2,RASSF2,PDK4,SERPINF2,CXCL10,ISG15,TXNIP,OASL,RFLNB,IFIT3,IFI6,RAP1GAP,CD86,VEPH1,DHX58,ISM1,MX1,ARHGDIB,PARP14,PER2,PLIN5,IFIT1,COL3A1,BMP4,SH3RF2,FOXP2,SP5,UNC5B,OAS1,SOX9,SORCS2,LRP4,EPHB2,CCL28,ATOH8,PLK2,BACH2,LIMS2,PTPRB,DACH1,PKIA,HAND2,PRKCG,PTGER4,CITED2,SEMA3G,TGFB2,TRPV1,CXCL14,RESF1,C1QTNF12,LMO4,OAS3,TFDP2,CEBPA,FOXA2,TRIM14,INPP5D,KIT…
GO:BP	positive regulation of cell migration	GO:0030335	0.000128128	383	18	S100A14,ANGPT1,CXCL10,BMP4,SH3RF2,CLDN1,SOX9,EPHB2,ATOH8,PLK2,SEMA3G,TGFB2,MYLK,CXCL14,SEMA3C,SELP,KITLG,GATA3
GO:BP	negative regulation of viral genome replication	GO:0045071	0.000135481	37	7	RSAD2,ISG15,OASL,MX1,IFIT1,OAS1,OAS3
GO:BP	cell migration	GO:0016477	0.000137626	1112	32	ARX,S100A14,ANGPT1,ACKR4,CXCL10,VCAM1,EDNRA,ARHGDIB,BMP4,SH3RF2,CLDN1,SOX9,EPHB2,CCL28,ATOH8,PLK2,DACH1,HAND2,PTGER4,CXCL6,CITED2,SEMA3G,TGFB2,MYLK,CXCL14,LMO4,SEMA3C,SELP,KITLG,MMRN2,GATA3,PTK6
GO:BP	cardiac chamber development	GO:0003205	0.000141175	129	11	TNNT2,STRA6,EDNRA,BMP4,HAND2,CITED2,ADGRG6,LMO4,TNNC1,SEMA3C,GATA3
GO:BP	regulation of response to stimulus	GO:0048583	0.000146211	2803	57	S100A14,ANGPT1,RSAD2,RASSF2,DDX60,SERPINF2,CXCL10,NFAM1,ISG15,OASL,IRF7,IFIT3,IFI6,RAP1GAP,VEPH1,TNFSF10,DHX58,FGFBP3,ARHGDIB,PARP14,PLIN5,IFIT1,COL3A1,BMP4,SH3RF2,UNC5B,OAS1,CLDN1,SOX9,LRP4,EPHB2,NPTX1,LIMS2,ARHGAP20,HAND2,PLCE1,PRKCG,PTGER4,CITED2,SEMA3G,TGFB2,MYLK,CXCL14,C1QTNF12,OAS3,CEBPA,TNNC1,FOXA2,SELP,INPP5D,KITLG,MMRN2,GATA3,LPAR3,FGFR2,PARP9,STAT1
GO:BP	cellular response to chemical stimulus	GO:0070887	0.000175663	2096	47	S100A14,HTR3A,ANGPT1,NOS2,PDK4,ACKR4,CXCL10,ISG15,OASL,IRF7,IFIT3,VCAM1,EDNRA,CD86,VEPH1,MX1,FGFBP3,CYP46A1,PARP14,IFIT1,COL3A1,BMP4,PXDNL,SP5,OAS1,ACER1,SOX9,CCL28,CMPK2,PTGER4,CXCL6,PLSCR4,CITED2,GPR75,TGFB2,MYLK,CXCL14,SOX5,C1QTNF12,OAS3,CEBPA,MMRN2,GATA3,FGFR2,PARP9,PTK6,STAT1
GO:BP	tube development	GO:0035295	0.000211192	791	26	TNMD,ANGPT1,SERPINF2,CXCL10,STRA6,EDNRA,ISM1,BMP4,SOX9,EPHB2,ATOH8,PLK2,PTPRB,PLXDC1,HAND2,CITED2,TGFB2,MYLK,LMO4,CEBPA,SEMA3C,MMRN2,GATA3,SIM2,PTK6,STAT1
GO:BP	regulation of locomotion	GO:0040012	0.000220046	739	25	S100A14,ANGPT1,CXCL10,ARHGDIB,BMP4,SH3RF2,CLDN1,SOX9,EPHB2,CCL28,ATOH8,PLK2,DACH1,PTGER4,CITED2,SEMA3G,TGFB2,MYLK,CXCL14,LMO4,SEMA3C,SELP,KITLG,MMRN2,GATA3
GO:BP	cellular response to organic substance	GO:0071310	0.000225781	1639	40	HTR3A,ANGPT1,NOS2,PDK4,ACKR4,CXCL10,ISG15,OASL,IRF7,IFIT3,VCAM1,EDNRA,CD86,VEPH1,MX1,FGFBP3,PARP14,IFIT1,COL3A1,BMP4,SP5,OAS1,SOX9,CMPK2,PTGER4,CXCL6,PLSCR4,CITED2,GPR75,TGFB2,SOX5,C1QTNF12,OAS3,CEBPA,MMRN2,GATA3,FGFR2,PARP9,PTK6,STAT1
GO:BP	positive regulation of cell motility	GO:2000147	0.000245356	400	18	S100A14,ANGPT1,CXCL10,BMP4,SH3RF2,CLDN1,SOX9,EPHB2,ATOH8,PLK2,SEMA3G,TGFB2,MYLK,CXCL14,SEMA3C,SELP,KITLG,GATA3
GO:BP	cardiac neural crest cell migration involved in outflow tract morphogenesis	GO:0003253	0.000261021	6	4	EDNRA,BMP4,HAND2,SEMA3C
GO:BP	positive regulation of cellular component movement	GO:0051272	0.000295061	405	18	S100A14,ANGPT1,CXCL10,BMP4,SH3RF2,CLDN1,SOX9,EPHB2,ATOH8,PLK2,SEMA3G,TGFB2,MYLK,CXCL14,SEMA3C,SELP,KITLG,GATA3
GO:BP	positive regulation of multicellular organismal process	GO:0051240	0.000341554	980	29	ARX,TENM4,NOS2,RSAD2,SERPINF2,NFAM1,ISG15,IRF7,STRA6,DHX58,PTH2R,BMP4,OAS1,SOX9,EPHB2,DDX58,HAND2,PTGER4,CITED2,TGFB2,SOX5,OAS3,INPP5D,KITLG,MMRN2,GATA3,LPAR3,ABI3BP,STAT1
GO:BP	positive regulation of locomotion	GO:0040017	0.000366784	411	18	S100A14,ANGPT1,CXCL10,BMP4,SH3RF2,CLDN1,SOX9,EPHB2,ATOH8,PLK2,SEMA3G,TGFB2,MYLK,CXCL14,SEMA3C,SELP,KITLG,GATA3
GO:BP	response to stress	GO:0006950	0.000457194	2598	53	S100A14,NOS2,BST2,RSAD2,RASSF2,DDX60,PDK4,HFM1,SERPINF2,CXCL10,ISG15,TXNIP,OASL,IRF7,IFIT3,IFI6,EDNRA,DHX58,MX1,PARP14,IFIT1,COL3A1,BMP4,PXDNL,SH3RF2,OAS1,CLGN,UBA7,CLDN1,EPHB2,PLK2,DDX58,HAND2,PRKCG,PTGER4,CXCL6,CITED2,TGFB2,TRPV1,MYLK,CXCL14,C1QTNF12,OAS3,CEBPA,FOXA2,TRIM14,PIRT,SELP,MMRN2,GATA3,ABI3BP,PARP9,STAT1
GO:BP	embryo development	GO:0009790	0.000467043	880	27	TENM4,ANGPT1,STRA6,EDNRA,EMX1,BMP4,SOX9,LRP4,EPHB2,ATOH8,COL12A1,HAND2,ATP6V1B1,CITED2,TGFB2,HS3ST6,MEOX1,PCSK6,LMO4,HOXC4,CEBPA,SEMA3C,KITLG,LRIG1,GATA3,SIM2,FGFR2
GO:BP	negative regulation of cellular process	GO:0048523	0.000480247	3601	66	ARX,TNMD,RERG,ANGPT1,PTHLH,PARP15,BST2,RSAD2,RASSF2,PDK4,SERPINF2,CXCL10,ISG15,TXNIP,RFLNB,IFIT3,IFI6,RAP1GAP,CD86,VEPH1,DHX58,ARHGDIB,PARP14,PER2,PLIN5,BMP4,SH3RF2,FOXP2,SP5,UNC5B,OAS1,SOX9,SORCS2,LRP4,EPHB2,CCL28,ATOH8,PLK2,BACH2,LIMS2,PTPRB,DACH1,PKIA,HAND2,PRKCG,PTGER4,CITED2,SEMA3G,TGFB2,TRPV1,CXCL14,C1QTNF12,LMO4,OAS3,TFDP2,CEBPA,FOXA2,INPP5D,KITLG,MMRN2,GATA3,SIM2,FGFR2,ABI3BP,PTK6,STAT1
GO:BP	innate immune response	GO:0045087	0.000487202	419	18	NOS2,BST2,CXCL10,ISG15,OASL,IRF7,IFIT3,IFI6,DHX58,MX1,PARP14,IFIT1,OAS1,DDX58,OAS3,TRIM14,PARP9,STAT1
GO:BP	mesenchymal cell differentiation	GO:0048762	0.000509313	179	12	RFLNB,EDNRA,BMP4,SOX9,HAND2,CITED2,SEMA3G,TGFB2,FOXA2,SEMA3C,KITLG,GATA3
GO:BP	negative regulation of immune system process	GO:0002683	0.00050939	291	15	ANGPT1,ISG15,CD86,DHX58,PARP14,COL3A1,BMP4,OAS1,SOX9,CCL28,PTGER4,TGFB2,OAS3,INPP5D,KITLG
GO:BP	cellular response to type I interferon	GO:0071357	0.000557662	45	7	ISG15,IRF7,IFIT3,IFIT1,OAS1,OAS3,STAT1
GO:BP	anatomical structure formation involved in morphogenesis	GO:0048646	0.000601612	835	26	TNMD,TENM4,ANGPT1,CXCL10,STRA6,ADAMTS15,EDNRA,ISM1,BMP4,SOX9,EPHB2,ATOH8,PLK2,COL12A1,PTPRB,PLXDC1,HAND2,CITED2,TGFB2,MEOX1,ADGRG6,LMO4,SEMA3C,MMRN2,GATA3,STAT1
GO:BP	interleukin-27-mediated signaling pathway	GO:0070106	0.000604214	7	4	OASL,MX1,OAS1,STAT1
GO:BP	animal organ morphogenesis	GO:0009887	0.000621448	781	25	TNNT2,RFLNB,STRA6,EDNRA,EMX1,BMP4,SP5,SOX9,LRP4,EPHB2,LIMS2,HAND2,ATP6V1B1,ACTC1,CITED2,TGFB2,MYLK,ADGRG6,CSGALNACT1,HOXC4,TNNC1,SEMA3C,LRIG1,GATA3,FGFR2
GO:BP	positive regulation of response to stimulus	GO:0048584	0.000631368	1506	37	S100A14,ANGPT1,RSAD2,RASSF2,DDX60,SERPINF2,CXCL10,NFAM1,OASL,IRF7,TNFSF10,DHX58,FGFBP3,PARP14,BMP4,SH3RF2,UNC5B,CLDN1,SOX9,LIMS2,HAND2,PLCE1,PRKCG,PTGER4,CITED2,TGFB2,MYLK,CXCL14,C1QTNF12,CEBPA,SELP,KITLG,MMRN2,GATA3,LPAR3,FGFR2,PARP9
GO:BP	neural crest cell development	GO:0014032	0.000650466	67	8	EDNRA,BMP4,SOX9,HAND2,CITED2,SEMA3G,SEMA3C,KITLG
GO:BP	regulation of cell communication	GO:0010646	0.000682468	2410	50	ANGPT1,NOS2,RSAD2,DOC2B,RASSF2,DDX60,SERPINF2,NFAM1,ISG15,OASL,IRF7,IFI6,RAP1GAP,VEPH1,TNFSF10,DHX58,FGFBP3,CYP46A1,ARHGDIB,PARP14,PLIN5,PLCB4,BMP4,SH3RF2,UNC5B,OAS1,SOX9,SORCS2,LRP4,EPHB2,PLK2,NPTX1,LIMS2,ARHGAP20,HAND2,PLCE1,PRKCG,CITED2,TGFB2,C1QTNF12,OAS3,SELP,INPP5D,KITLG,MMRN2,GATA3,LPAR3,FGFR2,PARP9,STAT1
GO:BP	locomotion	GO:0040011	0.000733007	1386	35	ARX,S100A14,ANGPT1,RHO,ACKR4,CXCL10,VCAM1,EDNRA,ARHGDIB,BMP4,SH3RF2,UNC5B,CLDN1,SOX9,EPHB2,CCL28,ATOH8,PLK2,DACH1,HAND2,PTGER4,CXCL6,CITED2,SEMA3G,LGI1,TGFB2,MYLK,CXCL14,LMO4,SEMA3C,SELP,KITLG,MMRN2,GATA3,PTK6
GO:BP	positive regulation of type I interferon production	GO:0032481	0.000759758	47	7	ISG15,IRF7,DHX58,OAS1,DDX58,OAS3,STAT1
GO:BP	tube morphogenesis	GO:0035239	0.000764817	629	22	TNMD,ANGPT1,SERPINF2,CXCL10,STRA6,EDNRA,ISM1,BMP4,SOX9,EPHB2,ATOH8,PLK2,PTPRB,PLXDC1,HAND2,CITED2,TGFB2,MYLK,LMO4,MMRN2,GATA3,STAT1
GO:BP	regulation of response to biotic stimulus	GO:0002831	0.000768761	222	13	DDX60,ISG15,OASL,IRF7,IFIT3,DHX58,PARP14,IFIT1,OAS1,OAS3,MMRN2,PARP9,STAT1
GO:BP	regulation of signaling	GO:0023051	0.000794293	2422	50	ANGPT1,NOS2,RSAD2,DOC2B,RASSF2,DDX60,SERPINF2,NFAM1,ISG15,OASL,IRF7,IFI6,RAP1GAP,VEPH1,TNFSF10,DHX58,FGFBP3,CYP46A1,ARHGDIB,PARP14,PLIN5,PLCB4,BMP4,SH3RF2,UNC5B,OAS1,SOX9,SORCS2,LRP4,EPHB2,PLK2,NPTX1,LIMS2,ARHGAP20,HAND2,PLCE1,PRKCG,CITED2,TGFB2,C1QTNF12,OAS3,SELP,INPP5D,KITLG,MMRN2,GATA3,LPAR3,FGFR2,PARP9,STAT1
GO:BP	positive regulation of interferon-beta production	GO:0032728	0.00084038	30	6	ISG15,IRF7,DHX58,OAS1,DDX58,OAS3
GO:BP	blood vessel morphogenesis	GO:0048514	0.000962021	439	18	TNMD,ANGPT1,SERPINF2,CXCL10,STRA6,EDNRA,ISM1,BMP4,EPHB2,PLK2,PTPRB,PLXDC1,HAND2,CITED2,TGFB2,MYLK,MMRN2,STAT1
GO:BP	stem cell development	GO:0048864	0.001025	71	8	EDNRA,BMP4,SOX9,HAND2,CITED2,SEMA3G,SEMA3C,KITLG
GO:BP	cardiac neural crest cell development involved in outflow tract morphogenesis	GO:0061309	0.00119884	8	4	EDNRA,BMP4,HAND2,SEMA3C
GO:BP	phosphatidylinositol-mediated signaling	GO:0048015	0.00125817	128	10	ANGPT1,PLCB4,PLCH2,UNC5B,SOX9,PLCE1,TGFB2,PIRT,SELP,GATA3
GO:BP	cardiac chamber morphogenesis	GO:0003206	0.00127517	99	9	TNNT2,EDNRA,BMP4,HAND2,CITED2,ADGRG6,TNNC1,SEMA3C,GATA3
GO:BP	response to type I interferon	GO:0034340	0.00135161	51	7	ISG15,IRF7,IFIT3,IFIT1,OAS1,OAS3,STAT1
GO:BP	response to cytokine	GO:0034097	0.00148726	602	21	ANGPT1,NOS2,ACKR4,CXCL10,ISG15,OASL,IRF7,IFIT3,MX1,PARP14,IFIT1,COL3A1,OAS1,SOX9,GPR75,OAS3,CEBPA,SELP,GATA3,PARP9,STAT1
GO:BP	inositol lipid-mediated signaling	GO:0048017	0.00155829	131	10	ANGPT1,PLCB4,PLCH2,UNC5B,SOX9,PLCE1,TGFB2,PIRT,SELP,GATA3
GO:BP	neural crest cell differentiation	GO:0014033	0.00173989	76	8	EDNRA,BMP4,SOX9,HAND2,CITED2,SEMA3G,SEMA3C,KITLG
GO:BP	positive regulation of cell communication	GO:0010647	0.00192214	1189	31	ANGPT1,RSAD2,DOC2B,RASSF2,DDX60,SERPINF2,NFAM1,OASL,IRF7,TNFSF10,DHX58,FGFBP3,CYP46A1,PARP14,BMP4,SH3RF2,UNC5B,SOX9,EPHB2,LIMS2,HAND2,PLCE1,CITED2,TGFB2,C1QTNF12,SELP,KITLG,GATA3,LPAR3,FGFR2,PARP9
GO:BP	ossification	GO:0001503	0.00200814	282	14	PTHLH,RASSF2,ISG15,RFLNB,ATP6V0A4,BMP4,SOX9,LRP4,HAND2,PTGER4,ATP6V1B1,TGFB2,CSGALNACT1,CEBPA
GO:BP	positive regulation of signaling	GO:0023056	0.00221407	1197	31	ANGPT1,RSAD2,DOC2B,RASSF2,DDX60,SERPINF2,NFAM1,OASL,IRF7,TNFSF10,DHX58,FGFBP3,CYP46A1,PARP14,BMP4,SH3RF2,UNC5B,SOX9,EPHB2,LIMS2,HAND2,PLCE1,CITED2,TGFB2,C1QTNF12,SELP,KITLG,GATA3,LPAR3,FGFR2,PARP9
GO:BP	blood vessel development	GO:0001568	0.00224721	515	19	TNMD,ANGPT1,SERPINF2,CXCL10,STRA6,EDNRA,ISM1,BMP4,EPHB2,PLK2,PTPRB,PLXDC1,HAND2,CITED2,TGFB2,MYLK,SEMA3C,MMRN2,STAT1
GO:BP	localization of cell	GO:0051674	0.00225309	1261	32	ARX,S100A14,ANGPT1,ACKR4,CXCL10,VCAM1,EDNRA,ARHGDIB,BMP4,SH3RF2,CLDN1,SOX9,EPHB2,CCL28,ATOH8,PLK2,DACH1,HAND2,PTGER4,CXCL6,CITED2,SEMA3G,TGFB2,MYLK,CXCL14,LMO4,SEMA3C,SELP,KITLG,MMRN2,GATA3,PTK6
GO:BP	cell motility	GO:0048870	0.00225309	1261	32	ARX,S100A14,ANGPT1,ACKR4,CXCL10,VCAM1,EDNRA,ARHGDIB,BMP4,SH3RF2,CLDN1,SOX9,EPHB2,CCL28,ATOH8,PLK2,DACH1,HAND2,PTGER4,CXCL6,CITED2,SEMA3G,TGFB2,MYLK,CXCL14,LMO4,SEMA3C,SELP,KITLG,MMRN2,GATA3,PTK6
GO:BP	movement of cell or subcellular component	GO:0006928	0.00257381	1596	37	ARX,S100A14,ANGPT1,TNNT2,ACKR4,CXCL10,VCAM1,EDNRA,ARHGDIB,BMP4,SH3RF2,UNC5B,CLDN1,SOX9,EPHB2,CCL28,ATOH8,PLK2,DACH1,HAND2,PTGER4,CXCL6,ACTC1,CITED2,SEMA3G,LGI1,TGFB2,MYLK,CXCL14,LMO4,TNNC1,SEMA3C,SELP,KITLG,MMRN2,GATA3,PTK6
GO:BP	ear development	GO:0043583	0.00287225	174	11	OTOL1,STRA6,EDNRA,BMP4,SOX9,EPHB2,ATP6V1B1,CXCL14,CEBPA,LRIG1,GATA3
GO:BP	regulation of viral process	GO:0050792	0.00335371	111	9	RSAD2,ISG15,OASL,MX1,IFIT1,OAS1,OAS3,TRIM14,STAT1
GO:BP	regulation of response to stress	GO:0080134	0.00348398	917	26	RASSF2,SERPINF2,ISG15,IRF7,IFIT3,DHX58,PARP14,IFIT1,BMP4,SH3RF2,OAS1,CLDN1,EPHB2,HAND2,PRKCG,PTGER4,TGFB2,MYLK,C1QTNF12,OAS3,CEBPA,FOXA2,MMRN2,GATA3,PARP9,STAT1
GO:BP	regulation of cell population proliferation	GO:0042127	0.00353832	1099	29	ARX,TNMD,RERG,ANGPT1,NOS2,SERPINF2,CXCL10,IFIT3,VCAM1,CD86,EMX1,BMP4,CLDN1,SOX9,EPHB2,ATOH8,LIMS2,DACH1,HAND2,GAB2,TGFB2,CEBPA,INPP5D,KITLG,MMRN2,GATA3,FGFR2,ABI3BP,STAT1
GO:BP	cellular response to virus	GO:0098586	0.00371963	59	7	DDX60,CXCL10,OASL,IFI6,DHX58,OAS1,OAS3
GO:BP	cardiocyte differentiation	GO:0035051	0.00410885	85	8	TENM4,EDNRA,BMP4,HAND2,CITED2,TGFB2,SEMA3C,ABI3BP
GO:BP	vasculature development	GO:0001944	0.00488727	543	19	TNMD,ANGPT1,SERPINF2,CXCL10,STRA6,EDNRA,ISM1,BMP4,EPHB2,PLK2,PTPRB,PLXDC1,HAND2,CITED2,TGFB2,MYLK,SEMA3C,MMRN2,STAT1
GO:BP	regulation of interferon-beta production	GO:0032648	0.00499385	40	6	ISG15,IRF7,DHX58,OAS1,DDX58,OAS3
GO:BP	interferon-beta production	GO:0032608	0.00499385	40	6	ISG15,IRF7,DHX58,OAS1,DDX58,OAS3
GO:BP	regulation of viral genome replication	GO:0045069	0.00522657	62	7	RSAD2,ISG15,OASL,MX1,IFIT1,OAS1,OAS3
GO:BP	taxis	GO:0042330	0.00525223	445	17	ARX,S100A14,ANGPT1,RHO,ACKR4,CXCL10,EDNRA,BMP4,UNC5B,EPHB2,CCL28,CXCL6,SEMA3G,LGI1,CXCL14,SEMA3C,GATA3
GO:BP	embryonic organ development	GO:0048568	0.00532397	351	15	STRA6,EDNRA,BMP4,SOX9,EPHB2,HAND2,ATP6V1B1,CITED2,TGFB2,HOXC4,CEBPA,KITLG,LRIG1,GATA3,FGFR2
GO:BP	cell migration involved in heart development	GO:0060973	0.00551827	11	4	EDNRA,BMP4,HAND2,SEMA3C
GO:BP	cellular response to cytokine stimulus	GO:0071345	0.00558284	548	19	ANGPT1,NOS2,ACKR4,CXCL10,ISG15,OASL,IRF7,IFIT3,MX1,PARP14,IFIT1,OAS1,SOX9,GPR75,OAS3,CEBPA,GATA3,PARP9,STAT1
GO:BP	heart morphogenesis	GO:0003007	0.0060993	188	11	TNNT2,EDNRA,BMP4,SOX9,HAND2,CITED2,TGFB2,ADGRG6,TNNC1,SEMA3C,GATA3
GO:BP	regulation of cell differentiation	GO:0045595	0.00637294	1070	28	TENM4,PTHLH,RASSF2,SERPINF2,CXCL10,NFAM1,ISG15,RFLNB,BMP4,SOX9,LRP4,EPHB2,ATOH8,LIMS2,HAND2,SEMA3G,TGFB2,CXCL14,SOX5,NEK5,CEBPA,FOXA2,INPP5D,KITLG,GATA3,LPAR3,ABI3BP,STAT1
GO:BP	positive regulation of signal transduction	GO:0009967	0.00637294	1070	28	ANGPT1,RSAD2,RASSF2,DDX60,SERPINF2,NFAM1,OASL,IRF7,TNFSF10,DHX58,FGFBP3,PARP14,BMP4,SH3RF2,UNC5B,SOX9,LIMS2,HAND2,PLCE1,CITED2,TGFB2,C1QTNF12,SELP,KITLG,GATA3,LPAR3,FGFR2,PARP9
GO:BP	regulation of biological quality	GO:0065008	0.00677939	2756	52	CDHR1,ANGPT1,NOS2,RHO,DOC2B,RASSF2,PDK4,ACKR4,SERPINF2,CXCL10,ISG15,IFI6,EDNRA,PTH2R,FGFBP3,EMX1,ATP6V0A4,CYP46A1,IFIT1,BMP4,OAS1,ACER1,CLDN1,SOX9,SORCS2,LRP4,EPHB2,CCL28,PLK2,CB3H15ORF62,PRKCG,PTGER4,PLSCR4,ATP6V1B1,CITED2,SEMA3G,LGI1,TRPV1,SLC12A8,PCSK6,C1QTNF12,EPB42,CEBPA,TNNC1,FOXA2,SELP,INPP5D,KITLG,GATA3,LPAR3,STAT1,SCN3A
GO:BP	cytokine-mediated signaling pathway	GO:0019221	0.00680216	313	14	ANGPT1,ACKR4,CXCL10,ISG15,OASL,IRF7,MX1,PARP14,OAS1,GPR75,OAS3,CEBPA,PARP9,STAT1
GO:BP	ameboidal-type cell migration	GO:0001667	0.00705716	314	14	ANGPT1,EDNRA,ARHGDIB,BMP4,SOX9,ATOH8,PLK2,HAND2,SEMA3G,TGFB2,SEMA3C,KITLG,MMRN2,GATA3
GO:BP	heart development	GO:0007507	0.00745316	408	16	TENM4,TNNT2,STRA6,EDNRA,COL3A1,BMP4,SOX9,HAND2,CITED2,TGFB2,ADGRG6,LMO4,TNNC1,SEMA3C,GATA3,ABI3BP
GO:BP	cell population proliferation	GO:0008283	0.00753742	1335	32	ARX,TNMD,TENM4,RERG,ANGPT1,NOS2,SERPINF2,CXCL10,IFIT3,VCAM1,CD86,EMX1,BMP4,CLDN1,SOX9,EPHB2,ATOH8,LIMS2,DACH1,HAND2,CITED2,GAB2,TGFB2,SOX5,CEBPA,INPP5D,KITLG,MMRN2,GATA3,FGFR2,ABI3BP,STAT1
GO:BP	antiviral innate immune response	GO:0140374	0.0082118	12	4	CXCL10,MX1,IFIT1,OAS1
GO:BP	positive regulation of cytokine production	GO:0001819	0.00846425	319	14	NOS2,RSAD2,SERPINF2,NFAM1,ISG15,IRF7,DHX58,OAS1,EPHB2,DDX58,PTGER4,OAS3,GATA3,STAT1
GO:BP	negative regulation of cell population proliferation	GO:0008285	0.0105496	469	17	TNMD,RERG,IFIT3,CD86,BMP4,SOX9,ATOH8,LIMS2,DACH1,TGFB2,CEBPA,INPP5D,MMRN2,GATA3,FGFR2,ABI3BP,STAT1
GO:BP	regulation of signal transduction	GO:0009966	0.0110219	2126	43	ANGPT1,RSAD2,RASSF2,DDX60,SERPINF2,NFAM1,ISG15,OASL,IRF7,IFI6,RAP1GAP,VEPH1,TNFSF10,DHX58,FGFBP3,ARHGDIB,PARP14,PLIN5,BMP4,SH3RF2,UNC5B,OAS1,SOX9,LRP4,EPHB2,NPTX1,LIMS2,ARHGAP20,HAND2,PLCE1,CITED2,TGFB2,C1QTNF12,OAS3,SELP,INPP5D,KITLG,MMRN2,GATA3,LPAR3,FGFR2,PARP9,STAT1
GO:BP	stem cell differentiation	GO:0048863	0.0112491	163	10	EDNRA,BMP4,SOX9,HAND2,CITED2,SEMA3G,TGFB2,SOX5,SEMA3C,KITLG
GO:BP	embryonic organ morphogenesis	GO:0048562	0.0115663	241	12	STRA6,EDNRA,BMP4,SOX9,EPHB2,HAND2,ATP6V1B1,CITED2,HOXC4,LRIG1,GATA3,FGFR2
GO:BP	regulation of type I interferon production	GO:0032479	0.0118993	70	7	ISG15,IRF7,DHX58,OAS1,DDX58,OAS3,STAT1
GO:BP	type I interferon production	GO:0032606	0.0118993	70	7	ISG15,IRF7,DHX58,OAS1,DDX58,OAS3,STAT1
GO:BP	positive regulation of gene expression	GO:0010628	0.0121674	803	23	ARX,ANGPT1,NOS2,RSAD2,SERPINF2,NFAM1,ISG15,IRF7,DHX58,BMP4,OAS1,SOX9,EPHB2,DDX58,HAND2,PTGER4,ACTC1,CITED2,OAS3,CEBPA,GATA3,NGF,STAT1
GO:BP	neural crest cell migration	GO:0001755	0.0149269	48	6	EDNRA,BMP4,HAND2,SEMA3G,SEMA3C,KITLG
GO:BP	mesenchymal cell migration	GO:0090497	0.0168674	49	6	EDNRA,BMP4,HAND2,SEMA3G,SEMA3C,KITLG
GO:BP	actin-myosin filament sliding	GO:0033275	0.017449	5	3	TNNT2,ACTC1,TNNC1
GO:BP	embryonic morphogenesis	GO:0048598	0.0177296	488	17	TENM4,STRA6,EDNRA,BMP4,SOX9,LRP4,EPHB2,ATOH8,COL12A1,HAND2,ATP6V1B1,CITED2,LMO4,HOXC4,LRIG1,GATA3,FGFR2
GO:BP	chemotaxis	GO:0006935	0.02092	443	16	ARX,S100A14,ANGPT1,ACKR4,CXCL10,EDNRA,BMP4,UNC5B,EPHB2,CCL28,CXCL6,SEMA3G,LGI1,CXCL14,SEMA3C,GATA3
GO:BP	gland development	GO:0048732	0.0228759	302	13	STRA6,EDNRA,BMP4,ACER1,SOX9,LIMS2,HAND2,CITED2,TGFB2,LMO4,CEBPA,SEMA3C,GATA3
GO:BP	regulation of defense response	GO:0031347	0.0233271	397	15	ISG15,IRF7,IFIT3,DHX58,PARP14,IFIT1,OAS1,PTGER4,C1QTNF12,OAS3,CEBPA,MMRN2,GATA3,PARP9,STAT1
GO:BP	regulation of cytokine production	GO:0001817	0.0255482	502	17	ANGPT1,NOS2,RSAD2,SERPINF2,NFAM1,ISG15,IRF7,DHX58,OAS1,EPHB2,DDX58,PTGER4,TGFB2,OAS3,INPP5D,GATA3,STAT1
GO:BP	positive regulation of intracellular signal transduction	GO:1902533	0.0285235	671	20	ANGPT1,RASSF2,DDX60,SERPINF2,OASL,TNFSF10,DHX58,BMP4,SH3RF2,UNC5B,SOX9,HAND2,PLCE1,TGFB2,C1QTNF12,SELP,KITLG,GATA3,LPAR3,FGFR2
GO:BP	enzyme-linked receptor protein signaling pathway	GO:0007167	0.0288493	729	21	ANGPT1,OTOL1,RASSF2,PDK4,TXNIP,IFI6,VEPH1,FGFBP3,COL3A1,BMP4,SOX9,EPHB2,ATOH8,PLCE1,CITED2,GAB2,TGFB2,C1QTNF12,MMRN2,GATA3,FGFR2
GO:BP	cytokine production	GO:0001816	0.0297524	508	17	ANGPT1,NOS2,RSAD2,SERPINF2,NFAM1,ISG15,IRF7,DHX58,OAS1,EPHB2,DDX58,PTGER4,TGFB2,OAS3,INPP5D,GATA3,STAT1
GO:BP	regulation of ribonuclease activity	GO:0060700	0.0346369	6	3	OASL,OAS1,OAS3
GO:BP	ureter morphogenesis	GO:0072197	0.0346369	6	3	BMP4,SOX9,GATA3
GO:BP	artery morphogenesis	GO:0048844	0.0369276	56	6	STRA6,EDNRA,BMP4,HAND2,CITED2,MYLK
GO:BP	negative regulation of chondrocyte differentiation	GO:0032331	0.0379442	17	4	PTHLH,RFLNB,BMP4,SOX9
GO:BP	regulation of developmental process	GO:0050793	0.0408212	1730	36	ARX,TNMD,TENM4,PTHLH,RASSF2,SERPINF2,CXCL10,NFAM1,ISG15,RFLNB,ISM1,BMP4,SOX9,LRP4,EPHB2,ATOH8,PLK2,LIMS2,CB3H15ORF62,HAND2,CITED2,SEMA3G,TGFB2,CXCL14,SOX5,NEK5,LMO4,CEBPA,FOXA2,INPP5D,KITLG,MMRN2,GATA3,LPAR3,ABI3BP,STAT1
GO:BP	cardiac ventricle morphogenesis	GO:0003208	0.0409271	57	6	TNNT2,EDNRA,HAND2,TNNC1,SEMA3C,GATA3
GO:BP	inner ear development	GO:0048839	0.0413728	151	9	OTOL1,BMP4,SOX9,EPHB2,ATP6V1B1,CXCL14,CEBPA,LRIG1,GATA3
GO:BP	positive regulation of response to external stimulus	GO:0032103	0.0448776	276	12	S100A14,DDX60,SERPINF2,CXCL10,OASL,IRF7,DHX58,PTGER4,CXCL14,CEBPA,MMRN2,PARP9
GO:BP	homeostatic process	GO:0042592	0.0461783	1191	28	CDHR1,ANGPT1,RHO,RASSF2,PDK4,CXCL10,ISG15,EDNRA,PTH2R,EMX1,ATP6V0A4,IFIT1,BMP4,OAS1,ACER1,CLDN1,SOX9,ATP6V1B1,CITED2,TRPV1,SLC12A8,C1QTNF12,EPB42,CEBPA,INPP5D,KITLG,GATA3,STAT1
GO:BP	positive regulation of cell differentiation	GO:0045597	0.0498624	584	18	TENM4,SERPINF2,ISG15,BMP4,SOX9,EPHB2,ATOH8,LIMS2,TGFB2,SOX5,NEK5,CEBPA,INPP5D,KITLG,GATA3,LPAR3,ABI3BP,STAT1
GO:CC	cell periphery	GO:0071944	8.22627e-07	4221	80	CDHR1,HTR3A,TENM4,RERG,ANGPT1,NOS2,PRND,OTOL1,RHO,DOC2B,RASSF2,CLDN16,ACKR4,CXCL10,LY6G6C,CARMIL3,STRA6,ALDH3A1,VCAM1,ADAMTS15,EDNRA,CD86,RGL3,VEPH1,PTH2R,ATP6V0A4,PARP14,ACTG2,RAB3C,COL3A1,SYTL2,PCDH18,PLCH2,COL26A1,UNC5B,GABRG1,RASGRP3,UBA7,CLDN1,EXOC3L4,SIGLEC1,SORCS2,LRP4,EPHB2,TMEM150B,LIMS2,CB3H15ORF62,COL12A1,ABCG2,KCNJ14,PLXDC1,PLCE1,PRKCG,PTGER4,ARRDC4,PLSCR4,ATP6V1B1,SEMA3G,GAB2,GPR75,T…
GO:CC	plasma membrane	GO:0005886	0.000539143	3871	68	CDHR1,HTR3A,TENM4,RERG,ANGPT1,NOS2,PRND,RHO,DOC2B,RASSF2,CLDN16,ACKR4,CXCL10,LY6G6C,CARMIL3,STRA6,ALDH3A1,VCAM1,EDNRA,CD86,RGL3,VEPH1,PTH2R,ATP6V0A4,PARP14,RAB3C,SYTL2,PCDH18,PLCH2,UNC5B,GABRG1,RASGRP3,UBA7,CLDN1,SIGLEC1,SORCS2,LRP4,EPHB2,TMEM150B,LIMS2,CB3H15ORF62,ABCG2,KCNJ14,PLXDC1,PLCE1,PRKCG,PTGER4,ARRDC4,PLSCR4,ATP6V1B1,SEMA3G,GAB2,GPR75,TRPV1,MYLK,PSTPIP1,ADGRG6,TMEM88B,OAS3,LRATD2,PIRT,SE…
GO:CC	collagen-containing extracellular matrix	GO:0062023	0.0293012	176	9	OTOL1,ADAMTS15,COL3A1,COL12A1,TGFB2,PCSK6,MMRN2,FGFR2,ABI3BP
GO:CC	cardiac Troponin complex	GO:1990584	0.0345204	2	2	TNNT2,TNNC1
